# Supplementary material for: Peptidomics Analysis of Virulent Peptides Involved in Streptococcus suis Pathogenesis
Source: Animals (Basel). 2021 Aug 24;11(9):2480. doi: 10.3390/ani11092480 (PMC8468194; doi:10.3390/ani11092480)
Supplement: Supplementary file 1 [file animals-11-02480-s001.zip]

Archive with 6 entries (6 files):
- Supplementary Table S1. The list of peptides of SS2.xlsx
- Supplementary Table S2. The list of peptides of SS14.xlsx
- Supplementary Table S3. The list of peptides of SS7.xlsx
- Supplementary Table S4. The list of peptides of SS9.xlsx
- Supplementary Table S5. The list of peptides of SS25.xlsx
- Supplementary Table S6. The list of peptides of SS27.xlsx
