# Supplementary material for: Peptidomics Analysis of Virulent Peptides Involved in Streptococcus suis Pathogenesis
Source: Animals (Basel). 2021 Aug 24;11(9):2480. doi: 10.3390/ani11092480 (PMC8468194; doi:10.3390/ani11092480)
Supplement: Supplementary file 1 [file animals-11-02480-s001.zip › Supplementary Table S1. The list of peptides of SS2.xlsx]

## Sheet: SS2
Gene names	Protein names	Entry name
CWI26_09465	1,4-dihydroxy-2-naphthoate polyprenyltransferase	A0A2I5KS64_STRSU
SSUD12_0770	2-dehydro-3-deoxyphosphogluconate aldolase/4-hydroxy-2-oxoglutarate aldolase	G7SFL6_STRSU
rpsB APQ97_01455	30S ribosomal protein S2	Q6YC88_STRSU
FAJ40_07240	3-hydroxy-3-methylglutaryl coenzyme A reductase (HMG-CoA reductase) (EC 1.1.1.88)	A0A4T2HBE4_STRSU
leuD SSGZ1_1759	3-isopropylmalate dehydratase small subunit (EC 4.2.1.33) (Alpha-IPM isomerase) (IPMI) (Isopropylmalate isomerase)	D5AK50_STRGZ
SSU05_1803	3-oxoacyl-[acyl-carrier-protein] reductase (EC 1.1.1.100)	A4VXD0_STRSY
rplM ERS132441_00864	50S ribosomal protein L13	A0A116N9C9_STRSU
rpmH SSUD12_1983	50S ribosomal protein L34	G7SEM1_STRSU
SSU05_2116	5'-nucleotidase/2',3'-cyclic phosphodiesterase and related esterases	A4VY93_STRSY
FAJ40_07590 GLP18_06045	AAA family ATPase (ATP-binding protein)	A0A4T2HB75_STRSU
yheH_1 ERS132416_00691	ABC transporter (EC 3.6.3.-)	A0A0Z8FI48_STRSU
SSUD12_2159	ABC transporter ATPase	G7SHU1_STRSU
NCTC10446_02065	ABC transporter ATPase	A0A4V0EYK9_STRSU
SSUBM407_1366	ABC transporter ATP-binding protein	A0A0H3N583_STRS4
yheS_5 NCTC10446_02064	ABC transporter ATP-binding protein	A0A4V0EXJ4_STRSU
ERS132441_00215	ABC transporter ATP-binding protein (EC 3.6.3.-)	A0A0Z8ISC3_STRSU
macB_2 ERS132414_00667	ABC transporter ATP-binding protein (EC 3.6.3.-)	A0A123SZL7_STRSU
macB_5 ERS132452_01235	ABC transporter ATP-binding protein (EC 3.6.3.-)	A0A116NDQ4_STRSU
ERS132502_00945	ABC transporter binding protein	A0A0Z8R221_STRSU
ERS132535_01063	ABC transporter permease	A0A0Z8WMW2_STRSU
DF184_05600 GLP18_00395	ABC transporter permease (ABC transporter permease subunit)	A0A2S2F4Y9_STRSU
yheI_3 ERS132414_01297	ABC transporter permease (EC 3.6.3.-)	A0A0Z8G407_STRSU
FAJ39_00495 FAJ39_04095	ABC transporter substrate-binding protein	A0A4T2GNV1_STRSU
SSUBM407_0893	ABC transporter, ATP-binding protein	A0A0H3MVI3_STRS4
SSU05_1106	ABC-type phosphate transport system, periplasmic component	A4VVD3_STRSY
SSGZ1_0848	Abortive infection bacteriophage resistance related protein	D5AHJ0_STRGZ
ERS132393_00005	Abortive infection protein	A0A0Z8CGL1_STRSU
asp1 ERS132539_01523	Accessory Sec system protein Asp1	A0A123UHT0_STRSU
secY_1 secY2 ERS132461_00148	Accessory Sec system protein translocase subunit SecY2	A0A0Z8JRH2_STRSU
thlA ERS132461_00084	Acetyl-CoA acetyltransferase (EC 2.3.1.9)	A0A116MM59_STRSU
citB ERS132440_00785	Aconitate hydratase (Aconitase) (EC 4.2.1.3)	A0A123TN85_STRSU
EI998_08570	Alanine racemase (EC 5.1.1.1)	A0A426TBI8_STRSU
EI998_08235	Alpha/beta hydrolase	A0A3R8S839_STRSU
GNK10_03165 LI88_01240	Alpha/beta hydrolase fold domain-containing protein (Lipase)	A0A2K1T207_STRSU
glgP SSUBM407_1342	Alpha-1,4 glucan phosphorylase (EC 2.4.1.1)	A0A0H3MW51_STRS4
EI998_06625	Alpha-dextrin endo-1,6-alpha-glucosidase (EC 3.2.1.41) (Pullulan 6-glucanohydrolase)	A0A3R8SHL2_STRSU
EI999_03710	Alpha-dextrin endo-1,6-alpha-glucosidase (EC 3.2.1.41) (Pullulan 6-glucanohydrolase)	A0A426TEA3_STRSU
pulA ERS132410_00354	Alpha-dextrin endo-1,6-alpha-glucosidase (EC 3.2.1.41) (Pullulan 6-glucanohydrolase)	A0A0Z8DTP8_STRSU
pulA ERS132400_01008	Alpha-dextrin endo-1,6-alpha-glucosidase (EC 3.2.1.41) (Pullulan 6-glucanohydrolase)	A0A0Z8GCH3_STRSU
CWI26_02575	Amidase	A0A2I5KM77_STRSU
CVO91_01985	Amidase (EC 3.5.1.4)	A0A2I5KDE6_STRSU
yckB ERS132535_01853	Amino acid ABC transporter periplasmic protein	A0A0Z8YFC7_STRSU
EI998_03430	Aminoacyltransferase	A0A426TH28_STRSU
aspC EI999_05640 ERS132415_00226	Aminotransferase (EC 2.6.1.-)	A0A0Z8DQW0_STRSU
trpD EI998_00830	Anthranilate phosphoribosyltransferase (EC 2.4.2.18)	A0A3R8SBS4_STRSU
FAJ39_06200	Aquaporin	A0A4T2GMR4_STRSU
soxS ERS132398_02304 ERS132416_00122	AraC family transcriptional regulator	A0A0Z8EJQ8_STRSU
ERS132415_00550	ArcT (EC 3.4.13.-)	A0A0Z8E7C1_STRSU
argS EI998_07520	Arginine--tRNA ligase (EC 6.1.1.19) (Arginyl-tRNA synthetase) (ArgRS)	A0A426TCW5_STRSU
argG SSGZ1_1832	Argininosuccinate synthase (EC 6.3.4.5) (Citrulline--aspartate ligase)	D5AKC3_STRGZ
FH692_03785	ATP-binding cassette domain-containing protein	A0A540UXB7_STRSU
E8L09_04340	ATP-binding protein	A0A4T2GXG0_STRSU
FH693_05170	ATP-dependent Clp protease ATP-binding subunit	A0A540UE53_STRSU
yheI_2 yheI_1 ERS132414_00080 ERS132431_00328	Bacteriocin ABC-type exporter ATP-binding protein (EC 3.6.3.-)	A0A0Z8I1A5_STRSU
ERS132372_00047 ERS132392_01156 ERS132399_01064 ERS132427_00814 FH691_00705	Bacteriocin class II with double-glycine leader peptide (ComC/BlpC family peptide pheromone/bacteriocin)	A0A0Z8HPY8_STRSU
SSU05_1489	Beta-glucosidase/6-phospho-beta-glucosidase/beta-galactosidase	A4VWG5_STRSY
patB ERS132452_01861	Bifunctional beta-cystathionase/maltose regulon repressor (EC 4.4.1.8)	A0A116NSN4_STRSU
lptB_1 lptB_3 ERS132426_02231 ERS132539_00411	Branched-chain amino acid ABC transporter ATPase (EC 3.6.3.-)	A0A0Z8MX38_STRSU
SSGZ1_1379	Branched-chain amino acid ABC transporter, permease protein	D5AJ20_STRGZ
ERS132415_00549	C4-dicarboxylate anaerobic carrier protein	A0A116LNS3_STRSU
EJA00_06555	C5a peptidase (EC 3.4.21.110) (SCP)	A0A3R8R890_STRSU
pimA ERS132431_01430	Capsular polysaccharide biosynthesis protein Cps4H (EC 2.4.1.57)	A0A0Z8IX52_STRSU
cap8A ERS132551_01328	Capsular polysaccharide biosynthesis protein CpsC	A0A0Z8SY24_STRSU
cps17N	Capsular polysaccharide repeat unit transporter	M1VRD3_STRSU
cps20M	Capsular polysaccharide repeat unit transporter	M1V3L8_STRSU
ERS132426_00082	Carbamoylphosphate synthase large subunit	A0A0Z8GZE9_STRSU
ERS132535_01776	Carbamoylphosphate synthase large subunit	A0A0Z8FDI8_STRSU
EI998_02820	Carbohydrate ABC transporter substrate-binding protein	A0A3R8XTI7_STRSU
ERS132426_00148	Carbohydrate-binding family V/XII	A0A0Z8H3K7_STRSU
ERS132431_00680	Carbonic anhydrase (EC 4.2.1.-) (EC 4.2.1.1)	A0A116M769_STRSU
ctpF_2 ERS132431_00380	Cation transport ATPase (EC 3.6.3.-)	A0A116M4U0_STRSU
actP ERS132416_01815	Cation-transporting ATP-ase, P-type (EC 3.6.3.4)	A0A0Z8FQ36_STRSU
FAJ36_11040	Cell division protein FtsK	A0A4T2GS39_STRSU
ERS132539_00030	Cell wall surface anchor family protein	A0A0Z8LK24_STRSU
ERS132431_01300	CHAP protein	A0A0Z8ISJ7_STRSU
cpsP 1826706.seq-orf16	Choline kinase	A0A1P8VSB8_STRSU
dnaA SSU05_0001	Chromosomal replication initiator protein DnaA	A4VS86_STRSY
EI998_03785	Class I SAM-dependent methyltransferase	A0A3R8R903_STRSU
yccU ERS132406_02008 ERS132457_00877 ERS132458_01109 ERS132551_01479	CoA-binding protein	A0A123V5Y6_STRSU
ERS132417_00759	Cobalt ABC transporter permease	A0A0Z8G174_STRSU
ERS132414_02058	Colicin lysis protein	A0A0Z8H5Q1_STRSU
FH691_09085	Competence protein ComGG	A0A540UHB8_STRSU
FH688_10280	Conjugal transfer protein TrbL	A0A540U134_STRSU
EI993_05530	Copper-translocating P-type ATPase (EC 3.6.3.-)	A0A426TLQ8_STRSU
E8L09_01655	CPBP family intramembrane metalloprotease	A0A4T2H0S4_STRSU
cps1/2N cps14N cps1N	Cps1/2N (Cps14N) (Cps1N)	G8DTM3_STRSU
FAJ40_00260	Crp/Fnr family transcriptional regulator	A0A4T2HFZ2_STRSU
FAJ34_03410	Deacetylase sirtuin-type domain-containing protein	A0A4T2H8N5_STRSU
	Deleted.	A0A2I5N3T7_STRSU
	Deleted.	A0A2I5N288_STRSU
	Deleted.	A0A2I5N6T4_STRSU
	Deleted.	A0A2I5N2L9_STRSU
	Deleted.	A0A2I5N7B5_STRSU
	Deleted.	A0A2I5N2U7_STRSU
EI998_00850	Dihydrolipoamide acetyltransferase component of pyruvate dehydrogenase complex (EC 2.3.1.-)	A0A426TJB0_STRSU
ilvD DP112_09145	Dihydroxy-acid dehydratase (DAD) (EC 4.2.1.9)	A0A345S3S3_STRSU
pepV E8L09_01930	Dipeptidase PepV (EC 3.4.13.-)	A0A4T2H1X2_STRSU
ERS132374_00019	DNA helicase (EC 3.6.4.12)	A0A0Z8APJ6_STRSU
EJA00_11310	DNA helicase (EC 3.6.4.12) (Fragment)	A0A426T1G5_STRSU
ERS132411_00555	DNA helicase-like protein	A0A0Z8ESV1_STRSU
DF184_02485	DNA mismatch repair protein MutH	A0A2S2F5E4_STRSU
dinB_2 dinB_1 ERS132457_00828 ERS132458_00934	DNA polymerase IV (EC 2.7.7.7)	A0A0Z8KXU9_STRSU
SSUBM407_0962	DNA primase	A0A0H3MV62_STRS4
XK26_02805	DNA primase	A0A0N0VBP8_STRSU
ERS132374_01277	Domain of uncharacterized function (DU1801)	A0A0Z8WIA3_STRSU
ERS132535_01798	Domain of uncharacterized function (DUF1911)	A0A0Z8YBF3_STRSU
ERS132536_01374	Double-glycine peptidase	A0A0Z8QC06_STRSU
FH692_07105	DUF1351 domain-containing protein	A0A540UUN8_STRSU
FAJ36_08480	DUF1700 domain-containing protein	A0A4V4RXP2_STRSU
E8L09_07765	DUF3169 family protein	A0A4T2GU35_STRSU
DP112_00880	DUF4479 domain-containing protein	A0A345RZG5_STRSU
tufA tuf SSUBM407_0538	Elongation factor Tu (EF-Tu)	A0A0H3MUB0_STRS4
ERS132461_02104	Endo-alpha-N-acetylgalactosaminidase (EC 3.2.1.97)	A0A116P2I9_STRSU
mltG SSUD12_1693	Endolytic murein transglycosylase (EC 4.2.2.-) (Peptidoglycan polymerization terminase)	G7SGA5_STRSU
ecfA SSUD12_2134	Energy-coupling factor transporter ATP-binding protein EcfA (ECF transporter A component EcfA) (EC 7.-.-.-)	G7SGL4_STRSU
scpB_1 ERS132370_00047	Enoyl-CoA hydratase (EC 4.1.1.41) (EC 4.2.1.17)	A0A116MBC7_STRSU
ERS132385_01472	Enzyme of poly-gamma-glutamate biosynthesis (Capsule formation), putative	A0A0Z8EYL5_STRSU
xseA SSGZ1_1487	Exodeoxyribonuclease 7 large subunit (EC 3.1.11.6) (Exodeoxyribonuclease VII large subunit) (Exonuclease VII large subunit)	D5AJC8_STRGZ
epsH ERS132416_01477	Exopolysaccharide biosynthesis protein, acetyltransferase	A0A116LN66_STRSU
SSGZ1_1580	FAD:protein FMN transferase (EC 2.7.1.180) (Flavin transferase)	D5AJM1_STRGZ
apbE_2 ERS132551_01850	FAD:protein FMN transferase (EC 2.7.1.180) (Flavin transferase)	A0A0Z8TWX5_STRSU
XK26_00665	Ferredoxin--NADP reductase (FNR) (Fd-NADP(+) reductase) (EC 1.18.1.2)	A0A0N0DP61_STRSU
LI88_02510	Ferrous iron transporter B	A0A2K1T1K9_STRSU
ERS132461_00966	Filamentation induced by cAMP protein fic	A0A123U3W8_STRSU
fgs_2 ERS132457_01874 ERS132458_01915	Folylpolyglutamate synthetase (EC 6.3.2.17)	A0A0Z8MGC9_STRSU
lacA SSGZ1_0923	Galactose-6-phosphate isomerase subunit LacA (EC 5.3.1.26)	D5AHR5_STRGZ
EI998_05165	Gamma-glutamyl-gamma-aminobutyrate hydrolase family protein	A0A426TFD9_STRSU
fps ERS132426_01667	Geranyltranstransferase (EC 2.5.1.10)	A0A0Z8J1B7_STRSU
zwf ERS132399_01161	Glucose-6-phosphate 1-dehydrogenase (G6PD) (EC 1.1.1.49)	A0A0Z8FII9_STRSU
glnA ERS132461_01366	Glutamine synthetase I alpha	A0A0Z8MQ16_STRSU
glnA DP112_00950	Glutamine synthetase I alpha	A0A345RZH9_STRSU
gatA SSUD12_0347	Glutamyl-tRNA(Gln) amidotransferase subunit A (Glu-ADT subunit A) (EC 6.3.5.7)	G7SF37_STRSU
wefM ERS132421_00783 ERS132427_01463	Glycosyl transferase (EC 2.4.1.52)	A0A116LC13_STRSU
FAJ34_00080	Glycosyl transferase family 8	A0A4V4RYW6_STRSU
ERS132416_01474	Glycosyl transferase family protein	A0A0Z8GMW7_STRSU
cpsI 1644050.seq-orf9	Glycosyltransferase	A0A1P8VS58_STRSU
cpsP YS23.seq-orf00018 YS72.seq-orf00018	Glycosyltransferase	A0A0F6UYH8_STRSU
FAJ39_02815	Glycosyltransferase	A0A4T2GTX5_STRSU
cpsL YS525-orf10 YS555-orf10	Glycosyltransferase	A0A1C9IG02_STRSU
wchV ERS132539_02022	Glycosyltransferase WchA (EC 2.4.1.-)	A0A0Z8QCZ5_STRSU
ERS132393_00988	GNAT family acetyltransferase	A0A123S7N7_STRSU
ERS132531_00181	Gp24	A0A116QW50_STRSU
ERS132426_02215	Gp34	A0A0Z8KH62_STRSU
CWI26_02060	GRAM_POS_ANCHORING domain-containing protein	A0A2I5KLW3_STRSU
ltrA_3 ERS132461_01949	Group II intron reverse transcriptase maturase	A0A0Z8XFY6_STRSU
ERS132385_01428	Group II intron-interrupted relaxase ltrB	A0A0Z8EU23_STRSU
ERS132444_01822	GTP cyclohydrolase 1 type 2 homolog	A0A0Z8C4G2_STRSU
SSUD12_0650	GTP cyclohydrolase 1 type 2 homolog	G7SDP7_STRSU
gmk SSU05_0422	Guanylate kinase (EC 2.7.4.8) (GMP kinase)	A4VTF0_STRSY
FH688_06440 FH691_06025	HAD family phosphatase	A0A540U4Z0_STRSU
FH688_06440 FH691_06025	HAD family phosphatase	A0A540U4Z0_STRSU
EI999_04280	Haloacid dehalogenase-like hydrolase	A0A3R8XQX5_STRSU
yhaM ERS132414_02107	HD-superfamily hydrolase (EC 3.1.-.-)	A0A0Z8H755_STRSU
ID09_02700	Helicase C-terminal domain-containing protein	A0A075SGQ0_STRSU
ptsK hprK SSUBM407_1496	HPr kinase/phosphorylase (HPrK/P) (EC 2.7.11.-) (EC 2.7.4.-) (HPr(Ser) kinase/phosphorylase)	A0A0H3MWI9_STRS4
lrpC ERS132431_02310	HTH-type transcriptional regulator lrpC	A0A0Z8KID1_STRSU
DP112_09930	ImmA/IrrE family metallo-endopeptidase	A0A345S467_STRSU
ERS132539_01592	Immunity protein	A0A116P7Z8_STRSU
cps34E	Initial sugar transferase	M1VRM0_STRSU
ERS132539_01573	Integrase	A0A0Z8PB73_STRSU
FH693_02295	Iron-containing alcohol dehydrogenase family protein	A0A540UCK7_STRSU
E8L09_10570	IS1634 family transposase	A0A4V4RWI7_STRSU
ERS132551_00558	Kinase related to dihydroxyacetone kinase	A0A116PW74_STRSU
E8L09_02460	LacI family DNA-binding transcriptional regulator	A0A4T2H4C3_STRSU
ERS132440_00791	Lantibiotic efflux protein	A0A116MHH0_STRSU
hlyB ERS132414_00962 ERS132416_01205	Lantibiotic export protein	A0A0Z8FKI4_STRSU
ERS132551_00084	Lantibiotic synthetase	A0A116PFZ2_STRSU
ERS132394_01833	Late competence protein ComGG	A0A116LIV7_STRSU
ERS132452_00323	LemA	A0A0Z8NX04_STRSU
mtnB ERS132399_01565	L-fuculose phosphate aldolase (EC 4.2.1.109)	A0A0Z8G5V6_STRSU
SSUD12_0314	Lipase	G7SDG1_STRSU
gatD ERS132461_00133	Lipid II isoglutaminyl synthase (glutamine-hydrolyzing) subunit GatD (EC 6.3.5.13) (Lipid II isoglutaminyl synthase glutaminase subunit) (EC 3.5.1.2)	A0A0Z8JQ58_STRSU
E8L09_07425	LPXTG cell wall anchor domain-containing protein	A0A4V4RXG1_STRSU
EI220_05380	LPXTG cell wall anchor domain-containing protein	A0A426G7Z1_STRSU
EJA00_05245	LPXTG cell wall anchor domain-containing protein	A0A3R8R2T9_STRSU
ERS132385_01084	LPXTG cell wall surface protein	A0A0Z8DZC1_STRSU
SSGZ1_0242	LrgB	D5AFU2_STRGZ
lsa FH691_08435	Lsa family ABC-F type ribosomal protection protein	A0A540UIG9_STRSU
sdhA APQ97_11290 ERS132355_00311	L-serine dehydratase (EC 4.3.1.17)	A0A140EX94_STRSU
SSGZ1_1126	LysM domain-containing protein	D5AIB8_STRGZ
E8L09_08155	Mac family protein	A0A4T2GSQ7_STRSU
ERS132441_01817	Mac family protein	A0A0Z8MK13_STRSU
ERS132426_01000	Mac family protein	A0A0Z8I655_STRSU
ERS132531_01484	Major facilitator superfamily permease	A0A0Z8X1V3_STRSU
yvyI ERS132551_00379	Mannose-6-phosphate isomerase (EC 5.3.1.8)	A0A116PPR3_STRSU
norM_1 ERS132426_00643	MATE efflux family protein	A0A0Z8HTP6_STRSU
EI998_07985	MATE family efflux transporter	A0A3R8RB59_STRSU
EI998_07200	MBL fold metallo-hydrolase	A0A426TD10_STRSU
pepO ERS132414_00735	Metalloendopeptidase (EC 3.4.24.-)	A0A0Z8F7P5_STRSU
FH692_05020	Metallophos domain-containing protein	A0A540UW91_STRSU
ERS132385_01163	Mevalonate kinase	A0A0Z8E5Z0_STRSU
26_2 ERS132414_02393	Minor tail protein Gp26	A0A123TE63_STRSU
ERS132531_02077	Multidrug ABC transporter ATPase (EC 3.6.3.-)	A0A0Z8YFT7_STRSU
sdrE ERS132442_01460	Muramidase-released protein	A0A116N4W5_STRSU
ERS132427_00977	N-acetyltransferase GCN5	A0A116M203_STRSU
adh ERS132427_01488	NADPH:quinone reductase and related Zn-dependent oxidoreductase (EC 1.1.1.1)	A0A0Z8I5S8_STRSU
SSUD12_0867	NTP pyrophosphohydrolase including oxidative damage repair enzymes	G7SH07_STRSU
ydhF ERS132372_00352	Oxidoreductase (EC 1.-.-.-)	A0A116JNT5_STRSU
EI220_01395 EJA00_11860 FAJ35_00075	ParA family protein	A0A3R8M3L9_STRSU
ERS132392_02076	Pectinacetylesterase	A0A0Z8FTL4_STRSU
EI998_05130	Penicillin-binding protein	A0A3R8REK2_STRSU
APQ97_05230	Peptidase	A0A0Z8T9N1_STRSU
def SSUBM407_1806	Peptide deformylase (PDF) (EC 3.5.1.88) (Polypeptide deformylase)	A0A0H3MXB0_STRS4
ERS132355_00083	Phage infection protein	A0A0Z8CK66_STRSU
DP112_05780	Phage major capsid protein	A0A345S200_STRSU
ERS132399_01763	Phage minor structural protein	A0A0Z8GFY3_STRSU
ERS132536_02209	Phage protein	A0A116S3I8_STRSU
DP112_09710	Phage tail tape measure protein	A0A345S424_STRSU
pheS EI998_01385	Phenylalanine--tRNA ligase alpha subunit (EC 6.1.1.20) (Phenylalanyl-tRNA synthetase alpha subunit) (PheRS)	A0A3R8RAT8_STRSU
ERS132394_01414	Phosphatidylethanolamine-binding protein	A0A0Z8FEE4_STRSU
nrnA_1 NCTC10446_00087	Phosphoesterase (EC 3.1.-.-)	A0A4V0ESH4_STRSU
FH692_03770	Phosphomevalonate kinase (EC 2.7.4.2)	A0A540UYM5_STRSU
purD DP112_00260	Phosphoribosylamine--glycine ligase (EC 6.3.4.13) (GARS) (Glycinamide ribonucleotide synthetase) (Phosphoribosylglycinamide synthetase)	A0A345RZ59_STRSU
purM EI993_07545	Phosphoribosylformylglycinamidine cyclo-ligase (EC 6.3.3.1) (AIR synthase) (AIRS) (Phosphoribosyl-aminoimidazole synthetase)	A0A426TKQ1_STRSU
FAJ34_00670	Phosphotransferase family protein	A0A4V4RYX1_STRSU
cpsE 1208289.seq-orf5 1270831.seq-orf5	Polysaccharide biosynthesis protein	A0A1P8VRK6_STRSU
EI998_08030	Polysaccharide biosynthesis tyrosine autokinase (EC 2.7.10.2)	A0A426TC13_STRSU
ERS132454_01498 NCTC10446_01092	Predicted ATPase	A0A0Z8USQ0_STRSU
CVO91_11455	Probable membrane transporter protein	A0A2I5KI28_STRSU
EI998_00655	PspC domain-containing protein	A0A3R8RF73_STRSU
EI998_08595	PTS beta-glucoside transporter subunit IIBCA	A0A426TBI5_STRSU
A7J08_05215	PTS fructose transporter subunit IIC	A0A3S6JKM0_STRSU
ulaB NCTC10237_02008	PTS system, 3-keto-L-gulonate specific IIB component (EC 2.7.1.69)	A0A4V0ENN2_STRSU
SSUBM407_1173	Putative acetyltransferase	A0A0H3MW82_STRS4
ssp5_2 ERS132385_01410	Putative cell surface protein	A0A0Z8ESV9_STRSU
ERS132536_00259	Putative conjugal transfer protein	A0A0Z8JLJ9_STRSU
SSUBM407_0147	Putative endopeptidase	A0A0H3MT56_STRS4
SSUD12_2027	Putative L-ascorbate 6-phosphate lactonase	G7SER3_STRSU
ERS132539_00391	Putative lipoprotein	A0A0Z8MEB2_STRSU
ERS132452_01492	Putative membrane associated protein	A0A0Z8MDJ5_STRSU
dsg ERS132385_01881	Putative permease	A0A0Z8G0H7_STRSU
ERS132411_02051	Putative phosphoribosylanthranilate isomerase	A0A0Z8HMP1_STRSU
licR_2 ERS132385_00805	Putative PTS system EIIA component	A0A0Z8DFS4_STRSU
SSUBM407_0687	Putative sulfatase	A0A0H3MUD9_STRS4
ERS132431_01191	Putative SWIM zinc finger protein	A0A0Z8IPB2_STRSU
SSUD12_1043	Putative transposon related peptidoglycan linked protein (LPXTG motif)	G7SFW6_STRSU
ID09_02855	Recombinase	A0A075SHZ8_STRSU
recT ERS132393_01604 ERS132410_00789	Recombinational DNA repair protein RecT (Prophage associated)	A0A116L140_STRSU
FAJ39_05055	RelA_SpoT domain-containing protein	A0A4V4RWM8_STRSU
SSUBM407_0993	Relaxase	A0A0H3N467_STRS4
EI999_00630	Relaxase	A0A426TIF6_STRSU
prmC EI998_07960	Release factor glutamine methyltransferase (RF MTase) (EC 2.1.1.297) (N5-glutamine methyltransferase PrmC) (Protein-(glutamine-N5) MTase PrmC) (Protein-glutamine N-methyltransferase PrmC)	A0A3R8XQ67_STRSU
dnaB FAJ39_06875	Replicative DNA helicase (EC 3.6.4.12)	A0A4T2GKU1_STRSU
DP112_03825	Restriction endonuclease subunit S	A0A345S0Z7_STRSU
E8L09_08475	Rhodanese-like domain-containing protein	A0A4T2GSW1_STRSU
rnmV SSUD12_1981	Ribonuclease M5 (EC 3.1.26.8) (RNase M5) (Ribosomal RNA terminal maturase M5)	G7SEL9_STRSU
rnmV FH688_06660	Ribonuclease M5 (EC 3.1.26.8) (RNase M5) (Ribosomal RNA terminal maturase M5)	A0A540U3L6_STRSU
ERS132454_01501	Ribonucleases G and E	A0A116NNS8_STRSU
FAJ39_02235	RNA methyltransferase	A0A4T2GPL2_STRSU
ERS132502_00189	Sakacin A production response regulator	A0A116M3M5_STRSU
ERS132502_00071	SAM-dependent methyltransferase	A0A116KRD3_STRSU
rlmA ERS132427_01098	SAM-dependent methyltransferase (EC 2.1.1.187)	A0A0Z8HXK1_STRSU
EI999_03095	SEC10/PgrA surface exclusion domain-containing protein	A0A426TEP2_STRSU
ERS132421_00426	Short-chain dehydrogenase (EC 1.-.-.-)	A0A0Z8F3A3_STRSU
graS_1 ERS132399_00593	Signal transduction histidine kinase (EC 2.7.13.3)	A0A116KX27_STRSU
sfaNIM	Site-specific DNA-methyltransferase (adenine-specific) (EC 2.1.1.72)	S5PZS7_STRSU
FH691_07255	Site-specific DNA-methyltransferase (adenine-specific) (EC 2.1.1.72)	A0A540UJZ0_STRSU
ERS132385_00619	Sporadically distributed protein	A0A116KG54_STRSU
luxS SSGZ1_0373	S-ribosylhomocysteine lyase (EC 4.4.1.21) (AI-2 synthesis protein) (Autoinducer-2 production protein LuxS)	D5AG73_STRGZ
EI998_03425	Sugar-phosphatase (EC 3.1.3.23)	A0A3R8R9K8_STRSU
SSU05_0456	Superfamily II helicase	A4VTI3_STRSY
EI999_08600	TetR family transcriptional regulator	A0A3R8SEY7_STRSU
tetM_1 ERS132414_01075	Tetracycline resistance protein tetM	A0A0Z8FRR3_STRSU
EI219_08015	Thiamine diphosphokinase (EC 2.7.6.2)	A0A3R8T9T7_STRSU
SSUD12_0150	Thioredoxin signature protein	G7SD86_STRSU
yqbO ERS132410_00759	TMP repeat-containing protein	A0A116L0D0_STRSU
ID09_08345	Transcriptional regulator	A0A075SKV7_STRSU
SSUD12_1396	Transcriptional regulator	G7SG58_STRSU
EI998_04375	Transcriptional regulator CtsR	A0A426TFG4_STRSU
ID09_09540	Transposase	A0A075SJ07_STRSU
ERS132454_01014	Transposase	A0A0Z8UM79_STRSU
EI220_11030 EJA00_01040	Trep_Strep domain-containing protein	A0A3R8MZG3_STRSU
A7J08_06445	TVP38/TMEM64 family membrane protein	A0A3Q8B8F9_STRSU
hsdR_1 ERS132385_00540	Type I restriction enzyme R Protein (EC 3.1.21.3)	A0A116KEH8_STRSU
ERS132531_01224	Type I restriction-modification system specificity determinant	A0A123VPI3_STRSU
ERS132417_00103	Type III restriction-modification system, restriction endonuclease subunit	A0A0Z8EI94_STRSU
essC E8M06_09965	Type VII secretion protein EssC	A0A4P7WQR7_STRSU
glf_2 ERS132535_01005	UDP-galactopyranose mutase (EC 5.4.99.9)	A0A116PWM3_STRSU
cpsS cpsT YS104.seq-orf00020 YS107.seq-orf00020 YS109.seq-orf00021 YS110.seq-orf00021 YS111.seq-orf00021 YS117.seq-orf00021 YS122.seq-orf00020 YS123.seq-orf00020 YS125.seq-orf00020 YS131.seq-orf00020 YS132.seq-orf00020 YS145.seq-orf00020 YS146.seq-orf00020 YS159.seq-orf00020 YS173.seq-orf00020 YS85.seq-orf00020 YS87.seq-orf00020	UDP-N-acetylglucosamine 2-epimerase	A0A0F6UW02_STRSU
murE ERS132385_00712	UDP-N-acetylmuramoyl-L-alanyl-D-glutamate--L-lysine ligase (EC 6.3.2.7) (L-lysine-adding enzyme) (UDP-MurNAc-L-Ala-D-Glu:L-Lys ligase) (UDP-MurNAc-tripeptide synthetase) (UDP-N-acetylmuramyl-tripeptide synthetase)	A0A0Z8D9H8_STRSU
murF ERS132393_01204	UDP-N-acetylmuramoyl-tripeptide--D-alanyl-D-alanine ligase (EC 6.3.2.10) (D-alanyl-D-alanine-adding enzyme)	A0A123SGR9_STRSU
CVO91_08905	Uncharacterized protein	A0A2I5KGU3_STRSU
SSUBM407_0336	Uncharacterized protein	A0A0H3MTE5_STRS4
sufD SSUBM407_1742	Uncharacterized protein	A0A0H3N681_STRS4
ID09_09120	Uncharacterized protein	A0A075SFQ5_STRSU
SSUD12_0139	Uncharacterized protein	G7SD75_STRSU
SSUD12_0223	Uncharacterized protein	G7SF03_STRSU
SSUD12_1559	Uncharacterized protein	G7SIA8_STRSU
SSUD12_2021	Uncharacterized protein	G7SEQ7_STRSU
A7J08_04530	Uncharacterized protein	A0A3S6K2T4_STRSU
A7J08_08950	Uncharacterized protein	A0A3S6K0J7_STRSU
BKM67_04590 FH693_03450	Uncharacterized protein	A0A2Z4PI84_STRSU
CVO91_01660	Uncharacterized protein	A0A2I5KD67_STRSU
CVO91_04750	Uncharacterized protein	A0A2I5KEN8_STRSU
CVO91_07415	Uncharacterized protein	A0A2I5KG23_STRSU
CWI26_05355	Uncharacterized protein	A0A2I5KNM4_STRSU
DP112_02390	Uncharacterized protein	A0A345S074_STRSU
E8L09_02170	Uncharacterized protein	A0A4T2H0V7_STRSU
E8M06_04085	Uncharacterized protein	A0A4P7WT46_STRSU
EI220_11155	Uncharacterized protein	A0A426G0T2_STRSU
EI993_08935	Uncharacterized protein	A0A3R8SCW6_STRSU
EI998_10585	Uncharacterized protein	A0A426T824_STRSU
EI999_03580	Uncharacterized protein	A0A3R8XRI8_STRSU
EI999_04240	Uncharacterized protein	A0A3R8R7H7_STRSU
ERS132355_00329	Uncharacterized protein	A0A0Z7ZNQ1_STRSU
ERS132355_00337	Uncharacterized protein	A0A0Z7ZND2_STRSU
ERS132372_00335	Uncharacterized protein	A0A123S8S0_STRSU
ERS132372_01534 ERS132399_01602	Uncharacterized protein	A0A0Z8G7T8_STRSU
ERS132372_02167 ERS132392_02300 ERS132399_02402 ERS132410_02252	Uncharacterized protein	A0A0Z8I0I1_STRSU
ERS132374_01153	Uncharacterized protein	A0A0Z8CYM3_STRSU
ERS132374_01335	Uncharacterized protein	A0A0Z8DBN6_STRSU
ERS132385_01926	Uncharacterized protein	A0A0Z8G4V3_STRSU
ERS132406_01763 ERS132444_00598	Uncharacterized protein	A0A0Z8H9W5_STRSU
ERS132411_00671 ERS132461_01564	Uncharacterized protein	A0A0Z8N2J1_STRSU
ERS132414_00949	Uncharacterized protein	A0A116LA27_STRSU
ERS132415_00609	Uncharacterized protein	A0A0Z8GUZ5_STRSU
ERS132415_01398	Uncharacterized protein	A0A0Z8GE16_STRSU
ERS132415_02077	Uncharacterized protein	A0A116LST5_STRSU
ERS132426_01149	Uncharacterized protein	A0A123U121_STRSU
ERS132431_01737	Uncharacterized protein	A0A0Z8JBB3_STRSU
ERS132431_01828	Uncharacterized protein	A0A0Z8JGM8_STRSU
ERS132437_00531	Uncharacterized protein	A0A0Z8IPJ1_STRSU
ERS132531_00170	Uncharacterized protein	A0A0Z8UBB4_STRSU
ERS132535_00474	Uncharacterized protein	A0A0Z8BPF9_STRSU
ERS132535_01334	Uncharacterized protein	A0A116L968_STRSU
ERS132539_02382	Uncharacterized protein	A0A116PZ93_STRSU
FAJ39_08080	Uncharacterized protein	A0A4T2GIW7_STRSU
FH692_05450	Uncharacterized protein	A0A540UVM1_STRSU
FH692_10920	Uncharacterized protein	A0A540UNX5_STRSU
E8L09_06260 FAJ36_04185	Uncharacterized protein	A0A4T2H4M1_STRSU
SSGZ1_0690	Uncharacterized protein	D5AH32_STRGZ
SSGZ1_1355	Uncharacterized protein	D5AIZ6_STRGZ
SSGZ1_1910	Uncharacterized protein	D5AEX3_STRGZ
SSUD12_0500	Uncharacterized protein	G7SFB5_STRSU
SSUD12_1478	Uncharacterized protein	G7SHI6_STRSU
A6M16_07435	Uncharacterized protein	A0A160JRE6_STRSU
EI219_07685	Uncharacterized protein	A0A426G2Y9_STRSU
EI998_08815	Uncharacterized protein	A0A426TBC4_STRSU
ERS132394_00832	Uncharacterized protein	A0A123STR3_STRSU
ERS132426_00048 ERS132531_00612	Uncharacterized protein	A0A116R309_STRSU
ERS132442_01102	Uncharacterized protein	A0A116MXF3_STRSU
FH692_10540	Uncharacterized protein	A0A540UPX1_STRSU
XK26_08895	Uncharacterized protein	A0A0N0DLT3_STRSU
	Uncharacterized protein	A0A1X9I171_STRSU
E8L09_10635	Uncharacterized protein (Fragment)	A0A4T2GQ70_STRSU
SSU05_1991	Uncharacterized protein conserved in bacteria	A4VXW8_STRSY
A7J08_06590	Uracil-DNA glycosylase	A0A3Q8C1E7_STRSU
CWI26_00315	Virion core protein	A0A2I5KL39_STRSU
ERS132531_01551	Virulence-associated protein E	A0A0Z8X7G1_STRSU
EI998_04530	VOC family protein	A0A426TFK5_STRSU
cpsM cpsN YS104.seq-orf00014 YS107.seq-orf00014 YS109.seq-orf00014 YS110.seq-orf00014 YS111.seq-orf00014 YS117.seq-orf00015 YS122.seq-orf00014 YS123.seq-orf00014 YS125.seq-orf00014 YS131.seq-orf00014 YS132.seq-orf00014 YS145.seq-orf00014 YS146.seq-orf00014 YS159.seq-orf00014 YS173.seq-orf00014 YS85.seq-orf00014 YS87.seq-orf00014	Wzy	A0A0F6S280_STRSU
cpsM 02-B627.seq-orf13 1097105.seq-orf13 1114193.seq-orf13 1180230.seq-orf13 A7J08_06240	Wzy	A0A1P8VR11_STRSU
CVO91_07250	YkgJ family cysteine cluster protein	A0A2I5KFX3_STRSU
EI219_06300	YSIRK-type signal peptide-containing protein	A0A3R8P074_STRSU
EI999_10010	YSIRK-type signal peptide-containing protein	A0A3R8T4F4_STRSU
SSGZ1_0294	Zinc-containing alcohol dehydrogenase	D5AFZ4_STRGZ
DF184_06390	ZIP family metal transporter	A0A2S2F5D6_STRSU
ERS132427_01222	Zn peptidase	A0A0Z8HZR0_STRSU
EJA00_11840	Zot domain-containing protein	A0A426T186_STRSU
