# Supplementary material for: Peptidomics Analysis of Virulent Peptides Involved in Streptococcus suis Pathogenesis
Source: Animals (Basel). 2021 Aug 24;11(9):2480. doi: 10.3390/ani11092480 (PMC8468194; doi:10.3390/ani11092480)
Supplement: Supplementary file 1 [file animals-11-02480-s001.zip › Supplementary Table S2. The list of peptides of SS14.xlsx]

## Sheet: SS14
Gene names	Protein names	Entry name
ERS132385_01966	[Ribosomal protein S18]-alanine N-acetyltransferase (EC 2.3.1.266)	A0A116LI69_STRSU
leuA SSUBM407_1811	2-isopropylmalate synthase (EC 2.3.3.13) (Alpha-IPM synthase) (Alpha-isopropylmalate synthase)	A0A0H3N1S1_STRS4
rpsB APQ97_01455	30S ribosomal protein S2	Q6YC88_STRSU
ERS132502_01522	3-carboxymuconate cyclase	A0A0Z8QT48_STRSU
SSU05_1803	3-oxoacyl-[acyl-carrier-protein] reductase (EC 1.1.1.100)	A4VXD0_STRSY
SSU05_0392	4-alpha-glucanotransferase (EC 2.4.1.25) (Amylomaltase) (Disproportionating enzyme)	A4VTC0_STRSY
malQ_2 ERS132502_01597	4-alpha-glucanotransferase (EC 2.4.1.25) (Amylomaltase) (Disproportionating enzyme)	A0A0Z8S5T7_STRSU
rplM ERS132441_00864	50S ribosomal protein L13	A0A116N9C9_STRSU
SSU05_2116	5'-nucleotidase/2',3'-cyclic phosphodiesterase and related esterases	A4VY93_STRSY
yheH_1 ERS132416_00691	ABC transporter (EC 3.6.3.-)	A0A0Z8FI48_STRSU
SSUD12_2159	ABC transporter ATPase	G7SHU1_STRSU
NCTC10446_02065	ABC transporter ATPase	A0A4V0EYK9_STRSU
ID09_01460	ABC transporter ATP-binding protein	A0A075SEQ3_STRSU
BKM67_01490	ABC transporter ATP-binding protein	A0A2Z4PGQ4_STRSU
yheS_2 yheS_3 ERS132457_01044 ERS132458_01219	ABC transporter ATP-binding protein	A0A123U1G5_STRSU
yheS_5 NCTC10446_02064	ABC transporter ATP-binding protein	A0A4V0EXJ4_STRSU
ERS132441_00215	ABC transporter ATP-binding protein (EC 3.6.3.-)	A0A0Z8ISC3_STRSU
macB_1 ERS132431_00648	ABC transporter ATP-binding protein (EC 3.6.3.-)	A0A0Z8I9B3_STRSU
macB_5 ERS132452_01235	ABC transporter ATP-binding protein (EC 3.6.3.-)	A0A116NDQ4_STRSU
ERS132502_00945	ABC transporter binding protein	A0A0Z8R221_STRSU
ERS132440_01959	ABC transporter permease	A0A0Z8L7Z0_STRSU
DF184_05600 GLP18_00395	ABC transporter permease (ABC transporter permease subunit)	A0A2S2F4Y9_STRSU
SSUBM407_0893	ABC transporter, ATP-binding protein	A0A0H3MVI3_STRS4
GNK10_00990	ABC2_membrane domain-containing protein	A0A1X9I1V1_STRSU
SSU05_1106	ABC-type phosphate transport system, periplasmic component	A4VVD3_STRSY
SSU05_1254	ABC-type uncharacterized transport system, permease component	A4VVT1_STRSY
asp1 ERS132416_01469	Accessory Sec system protein Asp1	A0A116LN25_STRSU
asp1 ERS132539_01523	Accessory Sec system protein Asp1	A0A123UHT0_STRSU
secY_1 secY2 ERS132461_00148	Accessory Sec system protein translocase subunit SecY2	A0A0Z8JRH2_STRSU
FAJ39_01275 FAJ39_03320	Acetyltransferase	A0A4T2GME8_STRSU
add ERS132385_01447	Adenosine deaminase (EC 3.5.4.4) (Adenosine aminohydrolase)	A0A123SYB4_STRSU
ssp5_1 ERS132536_01205	Agglutinin receptor	A0A116RIH3_STRSU
FAJ36_07280	Alpha-dextrin endo-1,6-alpha-glucosidase (EC 3.2.1.41) (Pullulan 6-glucanohydrolase)	A0A4T2GZX4_STRSU
pulA ERS132410_00354	Alpha-dextrin endo-1,6-alpha-glucosidase (EC 3.2.1.41) (Pullulan 6-glucanohydrolase)	A0A0Z8DTP8_STRSU
pulA ERS132400_01008	Alpha-dextrin endo-1,6-alpha-glucosidase (EC 3.2.1.41) (Pullulan 6-glucanohydrolase)	A0A0Z8GCH3_STRSU
FAJ39_09540	Alpha-glucosidase	A0A4T2GIY9_STRSU
XK26_07560	Alpha-mannosidase	A0A0M9FFY9_STRSU
ID09_01870	Amidase	A0A075SEW7_STRSU
yckB ERS132535_01853	Amino acid ABC transporter periplasmic protein	A0A0Z8YFC7_STRSU
FAJ39_05960	Amino acid ABC transporter permease	A0A4V4RXC5_STRSU
FAJ35_06030	Aminotransferase (EC 2.6.1.-)	A0A4T2GST0_STRSU
trpD EI998_00830	Anthranilate phosphoribosyltransferase (EC 2.4.2.18)	A0A3R8SBS4_STRSU
BKM67_06005 FAJ39_02320	AraC family transcriptional regulator	A0A2Z4PLR7_STRSU
soxS ERS132398_02304 ERS132416_00122	AraC family transcriptional regulator	A0A0Z8EJQ8_STRSU
argS EI998_07520	Arginine--tRNA ligase (EC 6.1.1.19) (Arginyl-tRNA synthetase) (ArgRS)	A0A426TCW5_STRSU
atpF CWI26_07590	ATP synthase subunit b (ATP synthase F(0) sector subunit b) (ATPase subunit I) (F-type ATPase subunit b) (F-ATPase subunit b)	A0A2I5KPQ1_STRSU
FH692_03785	ATP-binding cassette domain-containing protein	A0A540UXB7_STRSU
clpP_1 ERS132457_00797 ERS132458_00903 FH692_06195	ATP-dependent Clp protease proteolytic subunit	A0A0Z8KMM1_STRSU
recG ERS132374_01907	ATP-dependent DNA helicase RecG (EC 3.6.4.12)	A0A0Z8EHF1_STRSU
yheI_2 yheI_1 ERS132414_00080 ERS132431_00328	Bacteriocin ABC-type exporter ATP-binding protein (EC 3.6.3.-)	A0A0Z8I1A5_STRSU
SSU05_1489	Beta-glucosidase/6-phospho-beta-glucosidase/beta-galactosidase	A4VWG5_STRSY
DP112_08650 E8L09_00990 FH693_07245	Biotin carboxyl carrier protein of acetyl-CoA carboxylase	A0A345S3H9_STRSU
SSGZ1_1379	Branched-chain amino acid ABC transporter, permease protein	D5AJ20_STRGZ
carB ERS132393_01139	Carbamoyl-phosphate synthase large chain (EC 6.3.5.5) (Carbamoyl-phosphate synthetase ammonia chain)	A0A123SXK9_STRSU
ERS132442_00944	Carbamoylphosphate synthase large subunit	A0A0Z8K2E4_STRSU
EI998_06345	Carbohydrate-binding domain-containing protein	A0A3R8XRH6_STRSU
ERS132426_00148	Carbohydrate-binding family V/XII	A0A0Z8H3K7_STRSU
ERS132431_00680	Carbonic anhydrase (EC 4.2.1.-) (EC 4.2.1.1)	A0A116M769_STRSU
ctpF_2 ERS132431_00380	Cation transport ATPase (EC 3.6.3.-)	A0A116M4U0_STRSU
pbpX ERS132411_00774	Cell division protein FtsI	A0A0Z8FAG6_STRSU
ERS132461_02213	Cell wall anchor domain-containing protein	A0A0Z8P2J9_STRSU
ERS132417_01665	Cell wall surface anchor family protein	A0A0Z8HG15_STRSU
EI993_00180	CHAP domain-containing protein	A0A426TPF3_STRSU
ERS132431_01300	CHAP protein	A0A0Z8ISJ7_STRSU
cbiM ERS132539_00222	Cobalt transport protein CbiM (Energy-coupling factor transporter probable substrate-capture protein CbiM) (ECF transporter S component CbiM)	A0A123U508_STRSU
CVO91_04435	Copper-translocating P-type ATPase	A0A2I5KEL5_STRSU
cps9G	Cps9G (Glycosyltransferase)	Q9RG40_STRSU
cpsJ	CpsJ	K0FGM1_STRSU
FAJ40_00260	Crp/Fnr family transcriptional regulator	A0A4T2HFZ2_STRSU
FH691_08730	CvpA family protein	A0A540UIL7_STRSU
EI998_08180	Cysteine desulfurase	A0A426TC29_STRSU
ybaK ERS132452_01798	Cys-tRNA(Pro)/Cys-tRNA(Cys) deacylase (EC 4.2.-.-)	A0A0Z8H1B9_STRSU
DP112_02400	Cytosine-specific methyltransferase (EC 2.1.1.37)	A0A345S076_STRSU
haeIIIM ERS132417_01865	Cytosine-specific methyltransferase (EC 2.1.1.37)	A0A0Z8HQY9_STRSU
ponA_1 ERS132416_00178	DD-transpeptidase (EC 2.4.1.129) (EC 3.4.16.4) (Penicillin-insensitive transglycosylase) (Penicillin-sensitive transpeptidase) (Peptidoglycan TGase)	A0A0Z8END0_STRSU
FAJ34_03410	Deacetylase sirtuin-type domain-containing protein	A0A4T2H8N5_STRSU
	Deleted.	A0A2I5N2M1_STRSU
	Deleted.	A0A2I5N7B5_STRSU
APQ97_05340	DeoR family transcriptional regulator	A0A0Z8IGZ9_STRSU
EI998_03975	Diacylglycerol kinase family protein	A0A426TG66_STRSU
pepV E8L09_01930	Dipeptidase PepV (EC 3.4.13.-)	A0A4T2H1X2_STRSU
EI999_06925	DNA adenine methylase	A0A426TAL4_STRSU
EJA00_11310	DNA helicase (EC 3.6.4.12) (Fragment)	A0A426T1G5_STRSU
polC_1 polC ERS132431_00728	DNA polymerase III PolC-type (PolIII) (EC 2.7.7.7)	A0A123TIF5_STRSU
SSUBM407_0962	DNA primase	A0A0H3MV62_STRS4
recN	DNA repair protein RecN (Recombination protein N) (Fragment)	S6B433_STRSU
NCTC10237_00983	DNA-binding protein	A0A4V0E2L4_STRSU
ERS132535_01798	Domain of uncharacterized function (DUF1911)	A0A0Z8YBF3_STRSU
cps32P	dTDP-4-dehydrorhamnose reductase (EC 1.1.1.133)	M1VRL3_STRSU
rmlB ERS132392_01952 ERS132454_00828	dTDP-glucose 4,6-dehydratase (EC 4.2.1.46)	A0A123U031_STRSU
maf ERS132402_00083	dTTP/UTP pyrophosphatase (dTTPase/UTPase) (EC 3.6.1.9) (Nucleoside triphosphate pyrophosphatase) (Nucleotide pyrophosphatase) (Nucleotide PPase)	A0A0Z8DRC6_STRSU
FH692_07105	DUF1351 domain-containing protein	A0A540UUN8_STRSU
FAJ36_08480	DUF1700 domain-containing protein	A0A4V4RXP2_STRSU
EI219_02120	DUF2806 domain-containing protein	A0A426G8Y0_STRSU
tufA tuf SSUBM407_0538	Elongation factor Tu (EF-Tu)	A0A0H3MUB0_STRS4
scpB_1 ERS132370_00047	Enoyl-CoA hydratase (EC 4.1.1.41) (EC 4.2.1.17)	A0A116MBC7_STRSU
essB ERS132535_01804	ESAT-6 secretion system protein EssB	A0A116S7W1_STRSU
BKM67_04400	Esterase	A0A2Z4PIM0_STRSU
epsH ERS132416_01477	Exopolysaccharide biosynthesis protein, acetyltransferase	A0A116LN66_STRSU
LI88_02510	Ferrous iron transporter B	A0A2K1T1K9_STRSU
FH692_02375	FMN-binding protein	A0A540UYT8_STRSU
fgs_2 ERS132457_01874 ERS132458_01915	Folylpolyglutamate synthetase (EC 6.3.2.17)	A0A0Z8MGC9_STRSU
lacA SSGZ1_0923	Galactose-6-phosphate isomerase subunit LacA (EC 5.3.1.26)	D5AHR5_STRGZ
fps ERS132426_01667	Geranyltranstransferase (EC 2.5.1.10)	A0A0Z8J1B7_STRSU
glnA ERS132461_01366	Glutamine synthetase I alpha	A0A0Z8MQ16_STRSU
glnA DP112_00950	Glutamine synthetase I alpha	A0A345RZH9_STRSU
gatA SSUD12_0347	Glutamyl-tRNA(Gln) amidotransferase subunit A (Glu-ADT subunit A) (EC 6.3.5.7)	G7SF37_STRSU
NCTC10237_00727	Glutathione S-transferase	A0A4V0DXX3_STRSU
FAJ34_06865	Glycoside hydrolase family 1 protein	A0A4T2H5Y9_STRSU
ERS132416_01474	Glycosyl transferase family protein	A0A0Z8GMW7_STRSU
pgaC ERS132416_01472	Glycosyl transferase, family 2 (EC 2.4.1.-)	A0A0Z8GMT5_STRSU
DP112_03275	Glycosyltransferase family 2 protein	A0A345S0P4_STRSU
NCTC10237_01964	Glyoxalase/bleomycin resistance protein/dioxygenase superfamily protein	A0A4V0EMU0_STRSU
ERS132393_00988	GNAT family acetyltransferase	A0A123S7N7_STRSU
FAJ35_00710	GNAT family N-acetyltransferase	A0A4T2GYH3_STRSU
ERS132426_02215	Gp34	A0A0Z8KH62_STRSU
DF184_07345	GRAM_POS_ANCHORING domain-containing protein	A0A2S2F602_STRSU
ltrA ERS132551_00049	Group II intron reverse transcriptase maturase	A0A116L077_STRSU
ERS132444_01822	GTP cyclohydrolase 1 type 2 homolog	A0A0Z8C4G2_STRSU
SSUD12_0650	GTP cyclohydrolase 1 type 2 homolog	G7SDP7_STRSU
era FH693_00770	GTPase Era	A0A540UBR6_STRSU
gmk SSU05_0422	Guanylate kinase (EC 2.7.4.8) (GMP kinase)	A4VTF0_STRSY
EI998_02835	HAD family hydrolase	A0A426TGZ3_STRSU
CVO91_01825	HAD family phosphatase	A0A2I5KDC9_STRSU
yhaM ERS132414_02107	HD-superfamily hydrolase (EC 3.1.-.-)	A0A0Z8H755_STRSU
ID09_02700	Helicase C-terminal domain-containing protein	A0A075SGQ0_STRSU
A7J08_02525	Histidine kinase	A0A3Q8B5B3_STRSU
ERS132452_02181	HK97 family phage portal protein	A0A116NY31_STRSU
ERS132461_01299	HK97 family phage portal protein	A0A0Z8MKI1_STRSU
ERS132539_01592	Immunity protein	A0A116P7Z8_STRSU
SSGZ1_1110	Inner-membrane translocator	D5AIA2_STRGZ
EI998_05195	Iron-containing alcohol dehydrogenase family protein	A0A426TEV6_STRSU
E8L09_10570	IS1634 family transposase	A0A4V4RWI7_STRSU
FH688_04200	Isopeptide-forming domain-containing fimbrial protein	A0A540U6P7_STRSU
ERS132551_00558	Kinase related to dihydroxyacetone kinase	A0A116PW74_STRSU
ERS132440_00791	Lantibiotic efflux protein	A0A116MHH0_STRSU
hlyB A6M16_04825 ERS132551_00086	Lantibiotic export protein (Lantibiotic transporter)	A0A123YSA1_STRSU
	Lincosamide nucleotidyltransferase LnuB	A0A288Q6V5_STRSU
gatD ERS132461_00133	Lipid II isoglutaminyl synthase (glutamine-hydrolyzing) subunit GatD (EC 6.3.5.13) (Lipid II isoglutaminyl synthase glutaminase subunit) (EC 3.5.1.2)	A0A0Z8JQ58_STRSU
E8L09_07425	LPXTG cell wall anchor domain-containing protein	A0A4V4RXG1_STRSU
FAJ39_01210 FAJ39_03380	LPXTG cell wall anchor domain-containing protein	A0A4T2GM13_STRSU
ERS132374_01478	LPXTG cell wall surface protein	A0A0Z8DJW0_STRSU
ERS132440_00272	LPXTG-motif cell wall anchor domain-containing protein	A0A0Z8ILF6_STRSU
SSGZ1_0242	LrgB	D5AFU2_STRGZ
lsa FH691_08435	Lsa family ABC-F type ribosomal protection protein	A0A540UIG9_STRSU
sdhA APQ97_11290 ERS132355_00311	L-serine dehydratase (EC 4.3.1.17)	A0A140EX94_STRSU
A6M16_04920	LysR family transcriptional regulator	A0A168YWM4_STRSU
ERS132502_00484	Magnesium transporter, CorA family	A0A0Z8BMK6_STRSU
yvyI ERS132551_00379	Mannose-6-phosphate isomerase (EC 5.3.1.8)	A0A116PPR3_STRSU
norM_1 ERS132426_00643	MATE efflux family protein	A0A0Z8HTP6_STRSU
EI998_07985	MATE family efflux transporter	A0A3R8RB59_STRSU
EJA00_00850	Matrix-binding protein EbhB	A0A3R8S5J3_STRSU
FAJ36_07830	Matrixin family metalloprotease	A0A4T2GYI8_STRSU
ERS132400_00237	Membrane protein	A0A116KU55_STRSU
ERS132462_01458	Membrane protein	A0A0Z8CH80_STRSU
FH692_02880	Methyltransferase domain-containing protein	A0A540UY02_STRSU
ERS132531_02077	Multidrug ABC transporter ATPase (EC 3.6.3.-)	A0A0Z8YFT7_STRSU
bmrA_2 ERS132551_01700	Multidrug ABC transporter ATPase and permease (EC 3.6.3.-)	A0A116QMU5_STRSU
yheH_2 ERS132461_00771	Multidrug ABC transporter ATPase/permease (EC 3.6.3.-)	A0A0Z8LDH0_STRSU
A6M16_06865	Multidrug ABC transporter ATP-binding protein	A0A168Z2N3_STRSU
msmE ERS132416_00743	Multiple sugar-binding protein	A0A116LAK2_STRSU
FAJ34_07750	NAD(P)H-dependent oxidoreductase	A0A4T2H7A2_STRSU
ERS132531_01972	NADH-flavin reductase	A0A0Z8Y8H1_STRSU
SSUD12_0867	NTP pyrophosphohydrolase including oxidative damage repair enzymes	G7SH07_STRSU
APQ97_05230	Peptidase	A0A0Z8T9N1_STRSU
XK26_06625	Peptidase	A0A0M9FGH9_STRSU
ERS132355_00436	Phage protein	A0A0Z7ZX90_STRSU
ERS132452_00634	Phage replication protein	A0A0Z8KF31_STRSU
ERS132400_01243	Phage tail protein	A0A0Z8GX85_STRSU
DP112_09710	Phage tail tape measure protein	A0A345S424_STRSU
ERS132452_00651	Phage terminase large subunit	A0A0Z8KGI7_STRSU
ERS132406_01111	Phage/plasmid primase, P4 family, C-terminal domain protein	A0A0Z8G6C7_STRSU
pstA EI998_03565	Phosphate transport system permease protein PstA	A0A3R8RF46_STRSU
cdsA ERS132431_02091	Phosphatidate cytidylyltransferase (EC 2.7.7.41)	A0A0Z8K0N7_STRSU
gpmA_1 A6M16_08605 ERS132370_00144	Phosphoglycerate mutase (EC 5.4.2.-)	A0A0Z8IRB3_STRSU
coaBC ERS132402_00682 NCTC10237_00764	Phosphopantothenoylcysteine decarboxylase (EC 4.1.1.36)	A0A116L4J1_STRSU
purC NCTC10446_01821	Phosphoribosylaminoimidazole-succinocarboxamide synthase (EC 6.3.2.6) (SAICAR synthetase)	A0A4V0EY81_STRSU
DP112_00235	Phosphoribosylformylglycinamidine synthase (EC 6.3.5.3)	A0A345RZ54_STRSU
lacF ERS132442_00807	Phosphotransferase system cellobiose-specific component IIA (EC 2.7.1.-)	A0A116MPI5_STRSU
repB_2 ERS132385_02305	Plasmid replication protein	A0A0Z8GXC7_STRSU
EI998_08030	Polysaccharide biosynthesis tyrosine autokinase (EC 2.7.10.2)	A0A426TC13_STRSU
SSGZ1_0512	Predicted membrane protein	D5AGL2_STRGZ
secY SSUBM407_0089	Protein translocase subunit SecY	A0A0H3MX46_STRS4
EI998_08595	PTS beta-glucoside transporter subunit IIBCA	A0A426TBI5_STRSU
A7J08_05215	PTS fructose transporter subunit IIC	A0A3S6JKM0_STRSU
EI998_04570	Purine permease	A0A3R8REV6_STRSU
ERS132536_00872	Putative antireceptor	A0A0Z8VMX2_STRSU
ssp5_2 ERS132385_01410	Putative cell surface protein	A0A0Z8ESV9_STRSU
SSUBM407_0046	Putative DNA-binding protein	A0A0H3MSK4_STRS4
fruA SSUBM407_1067	Putative fructose-specific phosphotransferase system (PTS), IIABC component (EC 2.7.1.69)	A0A0H3MW05_STRS4
SSUD12_2027	Putative L-ascorbate 6-phosphate lactonase	G7SER3_STRSU
SSUBM407_1185	Putative membrane protein	A0A0H3MVQ3_STRS4
SSUD12_0310	Putative NADH-flavin reductase	G7SDF7_STRSU
dsg ERS132385_01881	Putative permease	A0A0Z8G0H7_STRSU
Int-Tn_2 ERS132551_00389	Putative phage integrase	A0A0Z8QUR7_STRSU
SSUBM407_0687	Putative sulfatase	A0A0H3MUD9_STRS4
SSUBM407_0186	Putative transcriptional regulator protein	A0A0H3MXD6_STRS4
CVO91_03695	Pyridoxal phosphate-dependent aminotransferase	A0A2I5KE50_STRSU
EI999_00630	Relaxase	A0A426TIF6_STRSU
ERS132399_01222	Relaxase	A0A116LAZ1_STRSU
ERS132414_02306	Ribbon-helix-helix protein, copG family	A0A0Z9DAQ8_STRSU
ribF ERS132385_00091	Riboflavin biosynthesis protein [Includes: Riboflavin kinase (EC 2.7.1.26) (Flavokinase); FMN adenylyltransferase (EC 2.7.7.2) (FAD pyrophosphorylase) (FAD synthase)]	A0A116K2K3_STRSU
rnr DF184_07480	Ribonuclease R (RNase R) (EC 3.1.13.1)	A0A2S2F5Z8_STRSU
rnr FAJ35_01070	Ribonuclease R (RNase R) (EC 3.1.13.1)	A0A4T2GYW4_STRSU
prs XK26_07155	Ribose-phosphate pyrophosphokinase (RPPK) (EC 2.7.6.1) (5-phospho-D-ribosyl alpha-1-diphosphate) (Phosphoribosyl diphosphate synthase) (Phosphoribosyl pyrophosphate synthase) (P-Rib-PP synthase) (PRPP synthase) (PRPPase)	A0A0N0VAV4_STRSU
yhgF ERS132452_00052	RNA binding S1 domain-containing protein	A0A123TN37_STRSU
FAJ39_01645	ROK family protein	A0A4T2GPC2_STRSU
CVO91_08255	rRNA (Guanine-N1)-methyltransferase	A0A2I5KGF9_STRSU
ERS132502_00071	SAM-dependent methyltransferase	A0A116KRD3_STRSU
EI999_03095	SEC10/PgrA surface exclusion domain-containing protein	A0A426TEP2_STRSU
EI219_06855	Sensor histidine kinase	A0A426G449_STRSU
SSGZ1_1740	Serine acetyltransferase (EC 2.3.1.30)	D5AK31_STRGZ
ffh ERS132406_00041	Signal recognition particle protein (Fifty-four homolog)	A0A116KRF9_STRSU
hsdM ERS132398_00854	Site-specific DNA-methyltransferase (adenine-specific) (EC 2.1.1.72)	A0A116L790_STRSU
FH691_07255	Site-specific DNA-methyltransferase (adenine-specific) (EC 2.1.1.72)	A0A540UJZ0_STRSU
FAJ40_10555	Site-specific integrase	A0A4T2H865_STRSU
ERS132385_00619	Sporadically distributed protein	A0A116KG54_STRSU
A7J08_08190	Sucrose-6-phosphate hydrolase (EC 3.2.1.26) (Invertase)	A0A3Q8BUF8_STRSU
EI998_03425	Sugar-phosphatase (EC 3.1.3.23)	A0A3R8R9K8_STRSU
SSU05_0456	Superfamily II helicase	A4VTI3_STRSY
ERS132539_01597	Surface antigen	A0A0Z8PD01_STRSU
pfkB FH688_05505	Tagatose-6-phosphate kinase (EC 2.7.1.144)	A0A540U4D5_STRSU
tetM	TetM	B0FTN9_STRSU
EI999_08600	TetR family transcriptional regulator	A0A3R8SEY7_STRSU
EI219_08015	Thiamine diphosphokinase (EC 2.7.6.2)	A0A3R8T9T7_STRSU
SSUD12_0150	Thioredoxin signature protein	G7SD86_STRSU
thrS FAJ36_03955	Threonine--tRNA ligase (EC 6.1.1.3) (Threonyl-tRNA synthetase) (ThrRS)	A0A4T2H7V0_STRSU
yqbO ERS132410_00759	TMP repeat-containing protein	A0A116L0D0_STRSU
ERS132461_01485	Transcriptional activator	A0A116NRD5_STRSU
ID09_08345	Transcriptional regulator	A0A075SKV7_STRSU
EI998_04375	Transcriptional regulator CtsR	A0A426TFG4_STRSU
ID09_09540	Transposase	A0A075SJ07_STRSU
XK26_04205	Transposase (Fragment)	A0A0M9FIR9_STRSU
EI220_11030 EJA00_01040	Trep_Strep domain-containing protein	A0A3R8MZG3_STRSU
miaA DP112_06625	tRNA dimethylallyltransferase (EC 2.5.1.75) (Dimethylallyl diphosphate:tRNA dimethylallyltransferase) (DMAPP:tRNA dimethylallyltransferase) (DMATase) (Isopentenyl-diphosphate:tRNA isopentenyltransferase) (IPP transferase) (IPPT) (IPTase)	A0A345S2F5_STRSU
miaA E8L09_05285	tRNA dimethylallyltransferase (EC 2.5.1.75) (Dimethylallyl diphosphate:tRNA dimethylallyltransferase) (DMAPP:tRNA dimethylallyltransferase) (DMATase) (Isopentenyl-diphosphate:tRNA isopentenyltransferase) (IPP transferase) (IPPT) (IPTase)	A0A4T2H1E8_STRSU
mnmE trmE SSGZ1_1289	tRNA modification GTPase MnmE (EC 3.6.-.-)	D5AIT0_STRGZ
truB ERS132374_01348	tRNA pseudouridine synthase B (EC 5.4.99.25) (tRNA pseudouridine(55) synthase) (Psi55 synthase) (tRNA pseudouridylate synthase) (tRNA-uridine isomerase)	A0A0Z8W7W3_STRSU
tilS EI998_09700	tRNA(Ile)-lysidine synthase (EC 6.3.4.19) (tRNA(Ile)-2-lysyl-cytidine synthase) (tRNA(Ile)-lysidine synthetase)	A0A426TAD8_STRSU
tilS ERS132406_01515 ERS132441_01763	tRNA(Ile)-lysidine synthase (EC 6.3.4.19) (tRNA(Ile)-2-lysyl-cytidine synthase) (tRNA(Ile)-lysidine synthetase)	A0A0Z8MWY4_STRSU
tmcAL ERS132385_01248	tRNA(Met) cytidine acetate ligase (EC 6.3.4.-)	A0A0Z8EDB7_STRSU
EI998_07780	TVP38/TMEM64 family membrane protein	A0A3R8S863_STRSU
pulA EI998_07470	Type I pullulanase (EC 3.2.1.41)	A0A426TCV5_STRSU
A7J08_07505	Type I restriction enzyme R Protein (EC 3.1.21.3)	A0A3Q8B8M7_STRSU
hsdR_1 ERS132385_00540	Type I restriction enzyme R Protein (EC 3.1.21.3)	A0A116KEH8_STRSU
SSGZ1_1285	Type I restriction modification DNA specificity domain protein	D5AIS6_STRGZ
ERS132531_01224	Type I restriction-modification system specificity determinant	A0A123VPI3_STRSU
hsdR_1 hsdR_2 ERS132399_01648 ERS132421_01222	Type I site-specific deoxyribonuclease (EC 3.1.21.3)	A0A116LIX4_STRSU
murD EI998_00100	UDP-N-acetylmuramoylalanine--D-glutamate ligase (EC 6.3.2.9) (D-glutamic acid-adding enzyme) (UDP-N-acetylmuramoyl-L-alanyl-D-glutamate synthetase)	A0A3R8RAG0_STRSU
murE ERS132385_00712	UDP-N-acetylmuramoyl-L-alanyl-D-glutamate--L-lysine ligase (EC 6.3.2.7) (L-lysine-adding enzyme) (UDP-MurNAc-L-Ala-D-Glu:L-Lys ligase) (UDP-MurNAc-tripeptide synthetase) (UDP-N-acetylmuramyl-tripeptide synthetase)	A0A0Z8D9H8_STRSU
ukp ERS132355_00086	Ukp protein	A0A0Z7YZN1_STRSU
ERS132454_00395	Uncharacterized protein	A0A116RTZ4_STRSU
CVO91_08905	Uncharacterized protein	A0A2I5KGU3_STRSU
ERS132426_02332	Uncharacterized protein	A0A0Z8KX88_STRSU
EI220_07405	Uncharacterized protein	A0A3R8NK89_STRSU
SSUD12_1361	Uncharacterized protein	G7SG27_STRSU
SSUD12_1559	Uncharacterized protein	G7SIA8_STRSU
SSUD12_2021	Uncharacterized protein	G7SEQ7_STRSU
A7J08_01455	Uncharacterized protein	A0A3S6JIN1_STRSU
A7J08_08950	Uncharacterized protein	A0A3S6K0J7_STRSU
APQ97_09930	Uncharacterized protein	A0A140EWK6_STRSU
BKM67_02905	Uncharacterized protein	A0A2Z4PHF6_STRSU
BKM67_04590 FH693_03450	Uncharacterized protein	A0A2Z4PI84_STRSU
CVO91_01660	Uncharacterized protein	A0A2I5KD67_STRSU
CVO91_07415	Uncharacterized protein	A0A2I5KG23_STRSU
CWI26_05355	Uncharacterized protein	A0A2I5KNM4_STRSU
EI219_05415	Uncharacterized protein	A0A3R8M0Z9_STRSU
EI220_06660	Uncharacterized protein	A0A3R8NKJ8_STRSU
EI993_00165	Uncharacterized protein	A0A3R8RGN0_STRSU
EI998_01630	Uncharacterized protein	A0A426TIY2_STRSU
EI998_08805	Uncharacterized protein	A0A426TBE4_STRSU
ERS132372_01534 ERS132399_01602	Uncharacterized protein	A0A0Z8G7T8_STRSU
ERS132402_00671	Uncharacterized protein	A0A123SZ59_STRSU
ERS132411_00671 ERS132461_01564	Uncharacterized protein	A0A0Z8N2J1_STRSU
ERS132431_01737	Uncharacterized protein	A0A0Z8JBB3_STRSU
ERS132431_01828	Uncharacterized protein	A0A0Z8JGM8_STRSU
ERS132457_00993 ERS132458_01133	Uncharacterized protein	A0A0Z8L9I3_STRSU
ERS132457_01240 ERS132458_01360	Uncharacterized protein	A0A0Z8LET4_STRSU
ERS132551_02060	Uncharacterized protein	A0A0Z8U9L9_STRSU
FAJ35_04060	Uncharacterized protein	A0A4T2GUG8_STRSU
FAJ39_06205	Uncharacterized protein	A0A4T2GLK5_STRSU
FAJ40_05365	Uncharacterized protein	A0A4V4RZP2_STRSU
FH692_07140	Uncharacterized protein	A0A540UVZ0_STRSU
FH692_10920	Uncharacterized protein	A0A540UNX5_STRSU
LI88_12565	Uncharacterized protein	A0A2K1SMP4_STRSU
XK26_02920	Uncharacterized protein	A0A0N0DNS6_STRSU
	Uncharacterized protein	C8ZJP8_STRSU
EI993_04555	Uncharacterized protein (Fragment)	A0A426TMY0_STRSU
A7J08_06590	Uracil-DNA glycosylase	A0A3Q8C1E7_STRSU
valS CVO91_09595	Valine--tRNA ligase (EC 6.1.1.9) (Valyl-tRNA synthetase) (ValRS)	A0A2I5KH49_STRSU
ERS132531_01551	Virulence-associated protein E	A0A0Z8X7G1_STRSU
ygfU ERS132374_00717	Xanthine permease	A0A116K5Z5_STRSU
ybbM ERS132385_01755	YbbM seven transmembrane helix protein	A0A123T315_STRSU
FH692_10615	YfhO family protein	A0A540UPG0_STRSU
ERS132551_01817	YitT family protein	A0A0Z8TTR6_STRSU
FH691_04005	YitT family protein	A0A540UNE5_STRSU
EI999_11190	YopX domain-containing protein	A0A426T4H2_STRSU
FH692_01000	YSIRK-type signal peptide-containing protein	A0A540UZQ1_STRSU
EI998_06595	Zinc ABC transporter substrate-binding protein AdcA	A0A426TDC3_STRSU
iga_2 ERS132394_02043	Zinc metalloprotease zmpC (EC 3.4.24.13)	A0A0Z8GNZ9_STRSU
SSGZ1_0294	Zinc-containing alcohol dehydrogenase	D5AFZ4_STRGZ
DF184_06390	ZIP family metal transporter	A0A2S2F5D6_STRSU
ERS132427_01222	Zn peptidase	A0A0Z8HZR0_STRSU
EJA00_11840	Zot domain-containing protein	A0A426T186_STRSU
