# Supplementary material for: Peptidomics Analysis of Virulent Peptides Involved in Streptococcus suis Pathogenesis
Source: Animals (Basel). 2021 Aug 24;11(9):2480. doi: 10.3390/ani11092480 (PMC8468194; doi:10.3390/ani11092480)
Supplement: Supplementary file 1 [file animals-11-02480-s001.zip › Supplementary Table S3. The list of peptides of SS7.xlsx]

## Sheet: SS7
Gene names	Protein names	Entry name
groS groES SSU05_0147	10 kDa chaperonin (GroES protein) (Protein Cpn10)	A4VSM8_STRSY
rpsP SSUBM407_1091	30S ribosomal protein S16	A0A0H3MVG4_STRS4
rpsD ERS132440_00159	30S ribosomal protein S4	A0A116M9R4_STRSU
EI998_04095	3-hydroxybutyryl-CoA dehydrogenase (EC 1.1.1.157)	A0A3R8SJ42_STRSU
leuB E8L09_05935	3-isopropylmalate dehydrogenase (EC 1.1.1.85) (3-IPM-DH) (Beta-IPM dehydrogenase) (IMDH)	A0A4T2GXR2_STRSU
SSU05_1803	3-oxoacyl-[acyl-carrier-protein] reductase (EC 1.1.1.100)	A4VXD0_STRSY
typA bipA FAJ39_05030	50S ribosomal subunit assembly factor BipA (EC 3.6.5.-) (GTP-binding protein BipA)	A0A4T2GNU4_STRSU
ERS132539_00872	ABC transporter	A0A0Z8NA01_STRSU
EI220_03405	ABC transporter ATP-binding protein	A0A3R8N8F2_STRSU
EI999_03320	ABC transporter ATP-binding protein	A0A3R8S9F5_STRSU
FAJ39_09605	ABC transporter ATP-binding protein	A0A4T2GLA0_STRSU
yheS_5 NCTC10446_02064	ABC transporter ATP-binding protein	A0A4V0EXJ4_STRSU
ID09_01460	ABC transporter ATP-binding protein	A0A075SEQ3_STRSU
ERS132441_00215	ABC transporter ATP-binding protein (EC 3.6.3.-)	A0A0Z8ISC3_STRSU
macB_5 ERS132452_01235	ABC transporter ATP-binding protein (EC 3.6.3.-)	A0A116NDQ4_STRSU
ERS132502_00945	ABC transporter binding protein	A0A0Z8R221_STRSU
ERS132440_01959	ABC transporter permease	A0A0Z8L7Z0_STRSU
FAJ40_07545	ABC transporter permease	A0A4T2HB20_STRSU
SSU05_1254	ABC-type uncharacterized transport system, permease component	A4VVT1_STRSY
asp1 EI999_07230	Accessory Sec system protein Asp1	A0A426T9X5_STRSU
adhE_1 ERS132411_01626 FH688_05995 FH691_05590	Acetaldehyde dehydrogenase (Acetylating) (EC 1.2.1.10) (Aldehyde dehydrogenase)	A0A0Z8GYH4_STRSU
ERS132454_01873	Acetyltransferase (GNAT) family protein	A0A116NVI1_STRSU
citB ERS132440_00785	Aconitate hydratase (Aconitase) (EC 4.2.1.3)	A0A123TN85_STRSU
cps24I ERS132385_00667 ERS132393_00196 ERS132394_01198 ERS132399_00655	ADP-L-glycero-D-mannoheptose-6-epimerase (NAD dependent epimerase/dehydratase family protein)	M1V3S3_STRSU
EJA00_00660	Aldehyde dehydrogenase family protein	A0A3R8R4X0_STRSU
glgP SSUBM407_1342	Alpha-1,4 glucan phosphorylase (EC 2.4.1.1)	A0A0H3MW51_STRS4
budA E8L09_02060	Alpha-acetolactate decarboxylase (EC 4.1.1.5)	A0A4T2H1J6_STRSU
EI998_00955	Alpha-amylase (EC 3.2.1.1)	A0A426TIC0_STRSU
EI998_06625	Alpha-dextrin endo-1,6-alpha-glucosidase (EC 3.2.1.41) (Pullulan 6-glucanohydrolase)	A0A3R8SHL2_STRSU
FAJ36_07280	Alpha-dextrin endo-1,6-alpha-glucosidase (EC 3.2.1.41) (Pullulan 6-glucanohydrolase)	A0A4T2GZX4_STRSU
pulA ERS132410_00354	Alpha-dextrin endo-1,6-alpha-glucosidase (EC 3.2.1.41) (Pullulan 6-glucanohydrolase)	A0A0Z8DTP8_STRSU
pulA ERS132427_01569	Alpha-dextrin endo-1,6-alpha-glucosidase (EC 3.2.1.41) (Pullulan 6-glucanohydrolase)	A0A116M6F8_STRSU
CVO91_01985	Amidase (EC 3.5.1.4)	A0A2I5KDE6_STRSU
FAJ39_05960	Amino acid ABC transporter permease	A0A4V4RXC5_STRSU
EI998_03430	Aminoacyltransferase	A0A426TH28_STRSU
trpD EI998_00830	Anthranilate phosphoribosyltransferase (EC 2.4.2.18)	A0A3R8SBS4_STRSU
arcA EI998_02180	Arginine deiminase (ADI) (EC 3.5.3.6) (Arginine dihydrolase) (AD)	A0A3R8R9W3_STRSU
argG SSGZ1_1832	Argininosuccinate synthase (EC 6.3.4.5) (Citrulline--aspartate ligase)	D5AKC3_STRGZ
FH692_03785	ATP-binding cassette domain-containing protein	A0A540UXB7_STRSU
ecfA1_1 ERS132374_00030 FH688_10065	ATP-binding cassette domain-containing protein (Lantibiotic transport ATP-binding protein) (EC 3.6.3.-)	A0A0Z8JZA4_STRSU
E8L09_05790	ATP-dependent Clp protease ATP-binding subunit	A0A4T2GX83_STRSU
clpP_1 ERS132457_00797 ERS132458_00903 FH692_06195	ATP-dependent Clp protease proteolytic subunit	A0A0Z8KMM1_STRSU
ERS132372_00047 ERS132392_01156 ERS132399_01064 ERS132427_00814 FH691_00705	Bacteriocin class II with double-glycine leader peptide (ComC/BlpC family peptide pheromone/bacteriocin)	A0A0Z8HPY8_STRSU
FAJ39_08500	Bax inhibitor-1/YccA family protein	A0A4T2GJI6_STRSU
patB ERS132452_01861	Bifunctional beta-cystathionase/maltose regulon repressor (EC 4.4.1.8)	A0A116NSN4_STRSU
lptB_1 lptB_3 ERS132426_02231 ERS132539_00411	Branched-chain amino acid ABC transporter ATPase (EC 3.6.3.-)	A0A0Z8MX38_STRSU
ygaZ EI219_03140 ERS132461_01867	Branched-chain amino acid ABC transporter permease (Integral membrane protein; branched-chain amino acid permease)	A0A116NYA1_STRSU
SSU05_0780	Branched-chain amino acid transport system carrier protein	A4VUF7_STRSY
ERS132385_01814	CAAX amino terminal protease family protein	A0A0Z8FV48_STRSU
pimA ERS132431_01430	Capsular polysaccharide biosynthesis protein Cps4H (EC 2.4.1.57)	A0A0Z8IX52_STRSU
ERS132426_00082	Carbamoylphosphate synthase large subunit	A0A0Z8GZE9_STRSU
EI998_02820	Carbohydrate ABC transporter substrate-binding protein	A0A3R8XTI7_STRSU
ERS132426_00148	Carbohydrate-binding family V/XII	A0A0Z8H3K7_STRSU
fieF ERS132415_00437	Cation efflux family protein	A0A123T7R4_STRSU
ftsW ERS132462_00977	Cell division membrane protein	A0A0Z8BK50_STRSU
ERS132539_00030	Cell wall surface anchor family protein	A0A0Z8LK24_STRSU
wapA_2 ERS132442_02194	Cell wall-associated polypeptide CWBP200	A0A0Z8MEA4_STRSU
wapA_2 ERS132410_01042	Cell wall-associated polypeptide CWBP200	A0A0Z8EHN5_STRSU
EI993_00180	CHAP domain-containing protein	A0A426TPF3_STRSU
dnaJ ERS132416_01045	Chaperone protein DnaJ	A0A123T5B3_STRSU
aroC ERS132399_01396 ERS132410_01654	Chorismate synthase (CS) (EC 4.2.3.5) (5-enolpyruvylshikimate-3-phosphate phospholyase)	A0A0Z8FU28_STRSU
dnaA SSU05_0001	Chromosomal replication initiator protein DnaA	A4VS86_STRSY
ERS132417_00759	Cobalt ABC transporter permease	A0A0Z8G174_STRSU
EI220_02985	Cof-type HAD-IIB family hydrolase	A0A426GAM4_STRSU
XK26_09140	Copper-exporting P-type ATPase (EC 7.2.2.8) (Copper-exporting P-type ATPase A) (Cu(+)-exporting ATPase) (Fragment)	A0A0M9FEG5_STRSU
FH692_04500	CPBP family intramembrane metalloprotease	A0A540UWR0_STRSU
wcaJ ERS132441_00327	Cps2E	A0A0Z8K2Y0_STRSU
cpsJ	CpsJ	K0FGM1_STRSU
cas9 ERS132417_00918	CRISPR-associated endonuclease Cas9 (EC 3.1.-.-)	A0A0Z8GCN2_STRSU
FAJ40_00260	Crp/Fnr family transcriptional regulator	A0A4T2HFZ2_STRSU
cysS ERS132461_00291	Cysteine--tRNA ligase (EC 6.1.1.16) (Cysteinyl-tRNA synthetase) (CysRS)	A0A123TU07_STRSU
DP112_02400	Cytosine-specific methyltransferase (EC 2.1.1.37)	A0A345S076_STRSU
SSUD12_1197	Cytosine-specific methyltransferase (EC 2.1.1.37)	G7SI03_STRSU
DP112_05445	D-alanyl-D-alanine carboxypeptidase family protein	A0A345S1T8_STRSU
SSUD12_0305	Dehydrogenase	G7SDF2_STRSU
	Deleted.	A0A2I5N6V5_STRSU
	Deleted.	A0A2I5N600_STRSU
	Deleted.	A0A2I5N6T4_STRSU
	Deleted.	A0A2I5N2L9_STRSU
	Deleted.	A0A2I5N2M1_STRSU
	Deleted.	A0A2I5N7B5_STRSU
ilvD DP112_09145	Dihydroxy-acid dehydratase (DAD) (EC 4.2.1.9)	A0A345S3S3_STRSU
polC_1 polC ERS132431_00728	DNA polymerase III PolC-type (PolIII) (EC 2.7.7.7)	A0A123TIF5_STRSU
dnaX EI220_05390	DNA polymerase III subunit gamma/tau (EC 2.7.7.7)	A0A426G803_STRSU
recN FAJ39_04885	DNA repair protein RecN (Recombination protein N)	A0A4T2GPG7_STRSU
parC ERS132539_01980	DNA topoisomerase 4 subunit A (EC 5.6.2.2) (Topoisomerase IV subunit A)	A0A0Z8Q828_STRSU
ERS132426_01268	DNA-binding protein	A0A0Z8IHI8_STRSU
FAJ34_03850	DNA-binding protein	A0A4T2H8T8_STRSU
ERS132535_01798	Domain of uncharacterized function (DUF1911)	A0A0Z8YBF3_STRSU
rmlB ERS132392_01952 ERS132454_00828	dTDP-glucose 4,6-dehydratase (EC 4.2.1.46)	A0A123U031_STRSU
FAJ36_08480	DUF1700 domain-containing protein	A0A4V4RXP2_STRSU
EI998_04560	DUF2975 domain-containing protein	A0A426TFH2_STRSU
DP112_00880	DUF4479 domain-containing protein	A0A345RZG5_STRSU
tufA tuf SSUBM407_0538	Elongation factor Tu (EF-Tu)	A0A0H3MUB0_STRS4
ERS132461_02104	Endo-alpha-N-acetylgalactosaminidase (EC 3.2.1.97)	A0A116P2I9_STRSU
CVO91_11715	F5/8 type C domain-containing protein	A0A2I5KI70_STRSU
SSUBM407_1317	FAD dependent oxidoreductase	A0A0H3MWM8_STRS4
apbE_2 ERS132551_01850	FAD:protein FMN transferase (EC 2.7.1.180) (Flavin transferase)	A0A0Z8TWX5_STRSU
SSGZ1_1580	FAD:protein FMN transferase (EC 2.7.1.180) (Flavin transferase)	D5AJM1_STRGZ
FH692_02375	FMN-binding protein	A0A540UYT8_STRSU
mutM fpg EI220_04280	Formamidopyrimidine-DNA glycosylase (Fapy-DNA glycosylase) (EC 3.2.2.23) (DNA-(apurinic or apyrimidinic site) lyase MutM) (AP lyase MutM) (EC 4.2.99.18)	A0A426G9Q3_STRSU
lacA SSGZ1_0923	Galactose-6-phosphate isomerase subunit LacA (EC 5.3.1.26)	D5AHR5_STRGZ
fps ERS132426_01667	Geranyltranstransferase (EC 2.5.1.10)	A0A0Z8J1B7_STRSU
treA ERS132531_00792	Glycosidase (EC 3.2.1.93)	A0A0Z8V9B3_STRSU
icaA ERS132535_01881	Glycosyl transferase family protein (EC 2.4.1.-)	A0A116S9M2_STRSU
pgaC ERS132416_01472	Glycosyl transferase, family 2 (EC 2.4.1.-)	A0A0Z8GMT5_STRSU
ERS132531_00181	Gp24	A0A116QW50_STRSU
A7J08_01105	GRAM_POS_ANCHORING domain-containing protein	A0A3S6JAI5_STRSU
CWI26_04825	GRAM_POS_ANCHORING domain-containing protein	A0A2I5KNC5_STRSU
EI998_02835	HAD family hydrolase	A0A426TGZ3_STRSU
FAJ35_08765	Hemolysin III family protein	A0A4T2GP99_STRSU
srrB ERS132385_00077	Histidine kinase (EC 2.7.13.3)	A0A0Z8BVT7_STRSU
SSUD12_2006	HTH cro/C1-type domain-containing protein	G7SEP2_STRSU
ID09_05305	Immunity protein	A0A075SJ89_STRSU
cpsQ 1826706.seq-orf17	Integral membrane protein	A0A1P8VSB3_STRSU
cpsU YS210-orf21 YS494-orf21	Integral membrane protein	A0A1C9IH03_STRSU
E8L09_10570	IS1634 family transposase	A0A4V4RWI7_STRSU
FAJ34_10790	ISL3 family transposase	A0A4T2GYW9_STRSU
FH688_04200	Isopeptide-forming domain-containing fimbrial protein	A0A540U6P7_STRSU
ERS132551_00558	Kinase related to dihydroxyacetone kinase	A0A116PW74_STRSU
E8L09_02460	LacI family DNA-binding transcriptional regulator	A0A4T2H4C3_STRSU
hlyB ERS132414_00962 ERS132416_01205	Lantibiotic export protein	A0A0Z8FKI4_STRSU
E8L09_07425	LPXTG cell wall anchor domain-containing protein	A0A4V4RXG1_STRSU
EJA00_07125	LPXTG cell wall anchor domain-containing protein	A0A3R8R212_STRSU
FAJ36_03980	LPXTG cell wall anchor domain-containing protein	A0A4T2H370_STRSU
FAJ36_05050 FAJ36_06220	LPXTG cell wall anchor domain-containing protein	A0A4T2H5Q4_STRSU
NCTC10237_00380	LPXTG cell wall surface protein	A0A4V0DS81_STRSU
A6M16_04920	LysR family transcriptional regulator	A0A168YWM4_STRSU
	Major cold shock protein	M1V449_STRSU
ERS132452_00665	Major tail shaft protein	A0A0Z8KHE6_STRSU
norM_1 ERS132426_00643	MATE efflux family protein	A0A0Z8HTP6_STRSU
EI998_07985	MATE family efflux transporter	A0A3R8RB59_STRSU
FAJ36_07830	Matrixin family metalloprotease	A0A4T2GYI8_STRSU
ERS132400_01759	Membrane protein	A0A0Z8HX77_STRSU
ERS132411_00336	Membrane protein	A0A0Z8E9Z7_STRSU
ERS132431_01710	Membrane protein	A0A116MIR6_STRSU
ERS132462_01458	Membrane protein	A0A0Z8CH80_STRSU
ERS132437_01770 ERS132442_01526	Methylase	A0A0Z8LJZ5_STRSU
ogt_2 ogt_1 EI999_09035 ERS132415_01554 ERS132426_00942	Methylated-DNA--protein-cysteine methyltransferase (EC 2.1.1.63) (6-O-methylguanine-DNA methyltransferase) (MGMT) (O-6-methylguanine-DNA-alkyltransferase)	A0A0Z8I9Y3_STRSU
sdrE ERS132442_01460	Muramidase-released protein	A0A116N4W5_STRSU
ERS132427_00977	N-acetyltransferase GCN5	A0A116M203_STRSU
cdr_1 ERS132402_00075	NAD(FAD)-dependent dehydrogenase (EC 1.8.1.14)	A0A0Z8DQH8_STRSU
FAJ34_07750	NAD(P)H-dependent oxidoreductase	A0A4T2H7A2_STRSU
EI998_03255	NAD-dependent epimerase/dehydratase family protein	A0A426THA1_STRSU
FAJ39_02820	NAD-dependent epimerase/dehydratase family protein	A0A4T2GQV1_STRSU
CWI26_01875	NADH-flavin reductase	A0A2I5KS02_STRSU
FAJ39_08310	Nicotinate phosphoribosyltransferase (EC 6.3.4.21)	A0A4T2GJF9_STRSU
SSUD12_0867	NTP pyrophosphohydrolase including oxidative damage repair enzymes	G7SH07_STRSU
BKM67_10405	NUDIX hydrolase	A0A2Z4PLY0_STRSU
ydhF ERS132372_00352	Oxidoreductase (EC 1.-.-.-)	A0A116JNT5_STRSU
EI220_01395 EJA00_11860 FAJ35_00075	ParA family protein	A0A3R8M3L9_STRSU
FAJ35_05025	Pectin acetylesterase	A0A4T2GSP5_STRSU
ERS132392_02076	Pectinacetylesterase	A0A0Z8FTL4_STRSU
A6M16_10390	Peptidase M16	A0A160JSM2_STRSU
FAJ39_09200	Permease	A0A4T2GJ67_STRSU
ERS132355_00083	Phage infection protein	A0A0Z8CK66_STRSU
pinR ERS132452_00628	Phage integrase	A0A0Z8KEJ8_STRSU
DP112_09760	Phage portal protein	A0A345S434_STRSU
DP112_09710	Phage tail tape measure protein	A0A345S424_STRSU
EI998_04435	Phosphatidate cytidylyltransferase (EC 2.7.7.41)	A0A3R8S9Y7_STRSU
nrnA_1 NCTC10446_00087	Phosphoesterase (EC 3.1.-.-)	A0A4V0ESH4_STRSU
ERS132442_02055	Phosphoglycerol transferase/alkaline phosphatase superfamily protein	A0A116NHK2_STRSU
ERS132370_01339	Phosphomevalonate kinase (EC 2.7.4.2)	A0A123U2C4_STRSU
FAJ34_05960	Phosphomevalonate kinase (EC 2.7.4.2)	A0A4T2H837_STRSU
coaBC ERS132440_01686	Phosphopantothenoylcysteine decarboxylase (EC 4.1.1.36)	A0A0Z8KRF8_STRSU
purC NCTC10446_01821	Phosphoribosylaminoimidazole-succinocarboxamide synthase (EC 6.3.2.6) (SAICAR synthetase)	A0A4V0EY81_STRSU
purL ERS132400_01983	Phosphoribosylformylglycinamidine synthase domain-containing protein (EC 6.3.5.3)	A0A0Z8I668_STRSU
treB ERS132427_01672	Phosphotransferase system IIC component, glucose/maltose/N-acetylglucosamine-specific	A0A0Z8IB22_STRSU
ERS132444_00798	Plasmid recombination protein Mob family	A0A0Z8JUB2_STRSU
FAJ39_05870	Pneumococcal-type histidine triad protein	A0A4T2GLF1_STRSU
FAJ39_08695	Polyprenyl synthetase family protein	A0A4T2GK09_STRSU
EI998_08030	Polysaccharide biosynthesis tyrosine autokinase (EC 2.7.10.2)	A0A426TC13_STRSU
thiI DP112_05295	Probable tRNA sulfurtransferase (EC 2.8.1.4) (Sulfur carrier protein ThiS sulfurtransferase) (Thiamine biosynthesis protein ThiI) (tRNA 4-thiouridine synthase)	A0A345S1R3_STRSU
ERS132441_00258	Prophage LambdaSa04, tail protein	A0A116MR79_STRSU
ERS132539_01863	Prophage LambdaSa2, HNH endonuclease family protein	A0A0Z8PXE3_STRSU
ERS132399_01964 ERS132421_01774	Prophage maintenance system killer protein	A0A116S1Z3_STRSU
Gene names	Protein names	Entry name
secA FAJ40_09670	Protein translocase subunit SecA	A0A4T2H7N1_STRSU
ssp5_2 ERS132385_01410	Putative cell surface protein	A0A0Z8ESV9_STRSU
SSUBM407_0147	Putative endopeptidase	A0A0H3MT56_STRS4
SSUBM407_1230	Putative exported protein	A0A0H3N081_STRS4
fruA SSUBM407_1067	Putative fructose-specific phosphotransferase system (PTS), IIABC component (EC 2.7.1.69)	A0A0H3MW05_STRS4
SSU05_0642	Putative low temperature requirement A protein	A4VU19_STRSY
ERS132452_01492	Putative membrane associated protein	A0A0Z8MDJ5_STRSU
immR_2 ERS132431_00214	Putative phage repressor	A0A0Z8HYP5_STRSU
ERS132411_02051	Putative phosphoribosylanthranilate isomerase	A0A0Z8HMP1_STRSU
SSUD12_1043	Putative transposon related peptidoglycan linked protein (LPXTG motif)	G7SFW6_STRSU
ID09_02855	Recombinase	A0A075SHZ8_STRSU
dnaB FAJ39_06875	Replicative DNA helicase (EC 3.6.4.12)	A0A4T2GKU1_STRSU
FAJ34_08210	Response regulator transcription factor	A0A4T2H5Q9_STRSU
rnmV SSUD12_1981	Ribonuclease M5 (EC 3.1.26.8) (RNase M5) (Ribosomal RNA terminal maturase M5)	G7SEL9_STRSU
FAJ39_01645	ROK family protein	A0A4T2GPC2_STRSU
rqcH ERS132531_01522	Rqc2 homolog RqcH (RqcH)	A0A0Z8X548_STRSU
rqcH FAJ34_03900	Rqc2 homolog RqcH (RqcH)	A0A4T2H8U5_STRSU
ERS132502_00071	SAM-dependent methyltransferase	A0A116KRD3_STRSU
ERS132374_00821	Serum opacity factor	A0A0Z8CCS6_STRSU
ERS132417_00772	Short chain dehydrogenase	A0A0Z8G1U6_STRSU
ERS132421_00426	Short-chain dehydrogenase (EC 1.-.-.-)	A0A0Z8F3A3_STRSU
ffh ERS132406_00041	Signal recognition particle protein (Fifty-four homolog)	A0A116KRF9_STRSU
CVO91_10995	Site-specific DNA-methyltransferase (adenine-specific) (EC 2.1.1.72)	A0A2I5KHT5_STRSU
sfaNIM	Site-specific DNA-methyltransferase (adenine-specific) (EC 2.1.1.72)	S5PZS7_STRSU
EI220_11900	Site-specific integrase	A0A3R8LX88_STRSU
ERS132452_01034	SNF2 family protein	A0A0Z8QAB6_STRSU
EJA00_11710	SpaA domain-containing protein (Fragment)	A0A3R8SA94_STRSU
ERS132502_01029	SUa-2TM domain-containing protein	A0A0Z8R789_STRSU
A7J08_08190	Sucrose-6-phosphate hydrolase (EC 3.2.1.26) (Invertase)	A0A3Q8BUF8_STRSU
BKM67_02810	Terminase small subunit	A0A2Z4PHJ5_STRSU
SSU05_2039	Transcriptional regulator	A4VY16_STRSY
SSUD12_1271	Transcriptional regulator, MarR family	G7SE90_STRSU
ERS132416_00241	Transposase	A0A0Z8ERJ8_STRSU
transposase YS101.seq-orf00021 YS102.seq-orf00021	Transposase IS116/IS110/IS902 family protein	A0A0F6UVA0_STRSU
ERS132385_02235	Transposase IS4 family protein	A0A0Z8GRU7_STRSU
EI220_11030 EJA00_01040	Trep_Strep domain-containing protein	A0A3R8MZG3_STRSU
mrp	Truncated muramidase-released protein	I6MEZ0_STRSU
EI998_07780	TVP38/TMEM64 family membrane protein	A0A3R8S863_STRSU
A7J08_07505	Type I restriction enzyme R Protein (EC 3.1.21.3)	A0A3Q8B8M7_STRSU
hsdR_1 hsdR_2 ERS132399_01648 ERS132421_01222	Type I site-specific deoxyribonuclease (EC 3.1.21.3)	A0A116LIX4_STRSU
essC E8M06_09965	Type VII secretion protein EssC	A0A4P7WQR7_STRSU
cpsS cpsT YS104.seq-orf00020 YS107.seq-orf00020 YS109.seq-orf00021 YS110.seq-orf00021 YS111.seq-orf00021 YS117.seq-orf00021 YS122.seq-orf00020 YS123.seq-orf00020 YS125.seq-orf00020 YS131.seq-orf00020 YS132.seq-orf00020 YS145.seq-orf00020 YS146.seq-orf00020 YS159.seq-orf00020 YS173.seq-orf00020 YS85.seq-orf00020 YS87.seq-orf00020	UDP-N-acetylglucosamine 2-epimerase	A0A0F6UW02_STRSU
ukp ERS132355_00086	Ukp protein	A0A0Z7YZN1_STRSU
FAJ39_06830	Uncharacterized protein	A0A4T2GMV0_STRSU
A7J08_01110	Uncharacterized protein	A0A3Q8B7B0_STRSU
FAJ35_02010	Uncharacterized protein	A0A4T2GVI4_STRSU
A7J08_04530	Uncharacterized protein	A0A3S6K2T4_STRSU
A7J08_09120	Uncharacterized protein	A0A3Q8C1Z1_STRSU
A7J08_09860	Uncharacterized protein	A0A3Q8BZJ9_STRSU
CVO91_05710	Uncharacterized protein	A0A2I5KF50_STRSU
E8M06_10080	Uncharacterized protein	A0A4V1D5V5_STRSU
EI220_07420	Uncharacterized protein	A0A3R8TB36_STRSU
EI998_01630	Uncharacterized protein	A0A426TIY2_STRSU
EI998_08405	Uncharacterized protein	A0A3R8T7L3_STRSU
EI999_08020	Uncharacterized protein	A0A426T982_STRSU
ERS132372_00306 ERS132462_00631	Uncharacterized protein	A0A0Z8B0Y9_STRSU
ERS132372_02167 ERS132392_02300 ERS132399_02402 ERS132410_02252	Uncharacterized protein	A0A0Z8I0I1_STRSU
ERS132394_02432	Uncharacterized protein	A0A0Z8HEU1_STRSU
ERS132415_01323	Uncharacterized protein	A0A0Z8G985_STRSU
ERS132415_02077	Uncharacterized protein	A0A116LST5_STRSU
ERS132551_00395	Uncharacterized protein	A0A0Z8QVB7_STRSU
FAJ34_08755	Uncharacterized protein	A0A4T2H680_STRSU
FAJ35_06960	Uncharacterized protein	A0A4T2GR11_STRSU
FH692_05450	Uncharacterized protein	A0A540UVM1_STRSU
FH693_08810	Uncharacterized protein	A0A540U782_STRSU
ID09_09120	Uncharacterized protein	A0A075SFQ5_STRSU
SSUD12_0223	Uncharacterized protein	G7SF03_STRSU
SSUD12_1361	Uncharacterized protein	G7SG27_STRSU
SSUD12_1559	Uncharacterized protein	G7SIA8_STRSU
E8L09_10635	Uncharacterized protein (Fragment)	A0A4T2GQ70_STRSU
EI999_04230	Uncharacterized protein (Fragment)	A0A426TDY8_STRSU
SSU05_1991	Uncharacterized protein conserved in bacteria	A4VXW8_STRSY
SSU05_2063	Uncharacterized protein conserved in bacteria	A4VY40_STRSY
A7J08_06590	Uracil-DNA glycosylase	A0A3Q8C1E7_STRSU
ERS132502_00692	Uridine phosphorylase	A0A0Z8CVR0_STRSU
EI999_10010	YSIRK-type signal peptide-containing protein	A0A3R8T4F4_STRSU
FH692_01000	YSIRK-type signal peptide-containing protein	A0A540UZQ1_STRSU
SSGZ1_0294	Zinc-containing alcohol dehydrogenase	D5AFZ4_STRGZ
