# Supplementary material for: Peptidomics Analysis of Virulent Peptides Involved in Streptococcus suis Pathogenesis
Source: Animals (Basel). 2021 Aug 24;11(9):2480. doi: 10.3390/ani11092480 (PMC8468194; doi:10.3390/ani11092480)
Supplement: Supplementary file 1 [file animals-11-02480-s001.zip › Supplementary Table S4. The list of peptides of SS9.xlsx]

## Sheet: SS9
Gene names	Protein names	Entry name
ERS132400_01839	1,4-dihydroxy-2-naphthoate octaprenyltransferase	A0A0Z8I0I0_STRSU
EI998_04095	3-hydroxybutyryl-CoA dehydrogenase (EC 1.1.1.157)	A0A3R8SJ42_STRSU
leuD SSGZ1_1759	3-isopropylmalate dehydratase small subunit (EC 4.2.1.33) (Alpha-IPM isomerase) (IPMI) (Isopropylmalate isomerase)	D5AK50_STRGZ
rpmH SSUD12_1983	50S ribosomal protein L34	G7SEM1_STRSU
typA bipA FAJ39_05030	50S ribosomal subunit assembly factor BipA (EC 3.6.5.-) (GTP-binding protein BipA)	A0A4T2GNU4_STRSU
SSU05_2116	5'-nucleotidase/2',3'-cyclic phosphodiesterase and related esterases	A4VY93_STRSY
groL groEL EI999_10760	60 kDa chaperonin (GroEL protein) (Protein Cpn60)	A0A426T5G8_STRSU
ERS132539_00872	ABC transporter	A0A0Z8NA01_STRSU
SSUD12_2159	ABC transporter ATPase	G7SHU1_STRSU
ID09_01460	ABC transporter ATP-binding protein	A0A075SEQ3_STRSU
EI220_03405	ABC transporter ATP-binding protein	A0A3R8N8F2_STRSU
ybhF ERS132437_00904 ERS132442_00836	ABC transporter ATP-binding protein	A0A0Z8JBK6_STRSU
yheS_2 yheS_3 ERS132457_01044 ERS132458_01219	ABC transporter ATP-binding protein	A0A123U1G5_STRSU
SSUBM407_0197	ABC transporter ATP-binding protein	A0A0H3MT65_STRS4
ERS132535_01063	ABC transporter permease	A0A0Z8WMW2_STRSU
FAJ40_07545	ABC transporter permease	A0A4T2HB20_STRSU
yheI_3 ERS132414_01297	ABC transporter permease (EC 3.6.3.-)	A0A0Z8G407_STRSU
FAJ39_00495 FAJ39_04095	ABC transporter substrate-binding protein	A0A4T2GNV1_STRSU
SSUBM407_0893	ABC transporter, ATP-binding protein	A0A0H3MVI3_STRS4
GNK10_01000	ABC transporter, ATP-binding protein (ATP-binding cassette domain-containing protein)	A0A1X9I1W1_STRSU
NCTC10446_01307	Abortive infection bacteriophage resistance protein	A0A4V6LQT4_STRSU
ERS132393_00005	Abortive infection protein	A0A0Z8CGL1_STRSU
asp1 ERS132416_01469	Accessory Sec system protein Asp1	A0A116LN25_STRSU
secY2 DP112_09190	Accessory Sec system protein translocase subunit SecY2	A0A345S3T2_STRSU
secY_1 secY2 ERS132461_00148	Accessory Sec system protein translocase subunit SecY2	A0A0Z8JRH2_STRSU
acnA FH688_02620	Aconitate hydratase (Aconitase) (EC 4.2.1.3)	A0A540U7R0_STRSU
add ERS132385_01447	Adenosine deaminase (EC 3.5.4.4) (Adenosine aminohydrolase)	A0A123SYB4_STRSU
ssp5_1 ERS132536_01205	Agglutinin receptor	A0A116RIH3_STRSU
alaS EI998_01605	Alanine--tRNA ligase (EC 6.1.1.7) (Alanyl-tRNA synthetase) (AlaRS)	A0A3R8RAV6_STRSU
EI998_00600	Aldose 1-epimerase (EC 5.1.3.3)	A0A3R8T1A4_STRSU
EI998_08235	Alpha/beta hydrolase	A0A3R8S839_STRSU
	Alpha-1,4 glucan phosphorylase (EC 2.4.1.1)	M1VK37_STRSU
EJA00_04730	Amidase (EC 3.5.1.4)	A0A426T5F1_STRSU
lysP_2 ERS132461_00997	Amino acid permease	A0A123U4C4_STRSU
EI998_03430	Aminoacyltransferase	A0A426TH28_STRSU
trpD EI998_00830	Anthranilate phosphoribosyltransferase (EC 2.4.2.18)	A0A3R8SBS4_STRSU
argG SSGZ1_1832	Argininosuccinate synthase (EC 6.3.4.5) (Citrulline--aspartate ligase)	D5AKC3_STRGZ
clpE ERS132457_01270 ERS132458_01390	ATPases with chaperone activity, ATP-binding subunit	A0A0Z8LGC1_STRSU
FH692_03785	ATP-binding cassette domain-containing protein	A0A540UXB7_STRSU
clpP SSUBM407_1443	ATP-dependent Clp protease proteolytic subunit (EC 3.4.21.92) (Endopeptidase Clp)	A0A0H3MX14_STRS4
recG ERS132374_01907	ATP-dependent DNA helicase RecG (EC 3.6.4.12)	A0A0Z8EHF1_STRSU
addA EI993_02450	ATP-dependent helicase/nuclease subunit A (EC 3.1.-.-) (EC 3.6.4.12) (ATP-dependent helicase/nuclease AddA)	A0A3R8THE5_STRSU
SSU05_1489	Beta-glucosidase/6-phospho-beta-glucosidase/beta-galactosidase	A4VWG5_STRSY
purH A6M16_00255	Bifunctional purine biosynthesis protein PurH [Includes: Phosphoribosylaminoimidazolecarboxamide formyltransferase (EC 2.1.2.3) (AICAR transformylase); IMP cyclohydrolase (EC 3.5.4.10) (ATIC) (IMP synthase) (Inosinicase)]	A0A160JND4_STRSU
lptB_1 lptB_3 ERS132426_02231 ERS132539_00411	Branched-chain amino acid ABC transporter ATPase (EC 3.6.3.-)	A0A0Z8MX38_STRSU
brnQ EI219_06415	Branched-chain amino acid transport system carrier protein	A0A426G3W1_STRSU
arcC EI998_02165	Carbamate kinase	A0A3R8XTT5_STRSU
EI998_02820	Carbohydrate ABC transporter substrate-binding protein	A0A3R8XTI7_STRSU
EI998_06345	Carbohydrate-binding domain-containing protein	A0A3R8XRH6_STRSU
ERS132426_00148	Carbohydrate-binding family V/XII	A0A0Z8H3K7_STRSU
fieF ERS132415_00437	Cation efflux family protein	A0A123T7R4_STRSU
divIB ERS132551_01416	Cell division protein DivIB	A0A0Z8T3M5_STRSU
ERS132417_01665	Cell wall surface anchor family protein	A0A0Z8HG15_STRSU
ERS132539_00030	Cell wall surface anchor family protein	A0A0Z8LK24_STRSU
wapA_2 ERS132442_02194	Cell wall-associated polypeptide CWBP200	A0A0Z8MEA4_STRSU
wapA_2 ERS132410_01042	Cell wall-associated polypeptide CWBP200	A0A0Z8EHN5_STRSU
smc E8L09_02535	Chromosome partition protein Smc	A0A4V4RY21_STRSU
ERS132417_00759	Cobalt ABC transporter permease	A0A0Z8G174_STRSU
EI220_02985	Cof-type HAD-IIB family hydrolase	A0A426GAM4_STRSU
EI998_08180	Cysteine desulfurase	A0A426TC29_STRSU
DP112_05445	D-alanyl-D-alanine carboxypeptidase family protein	A0A345S1T8_STRSU
FAJ40_08550	DEAD/DEAH box helicase	A0A4T2HA58_STRSU
	Deleted.	A0A2I5N600_STRSU
	Deleted.	A0A2I5N2L9_STRSU
	Deleted.	A0A2I5N2M1_STRSU
	Deleted.	A0A2I5N2E2_STRSU
EI998_03975	Diacylglycerol kinase family protein	A0A426TG66_STRSU
pyrC EI999_00775	Dihydroorotase (DHOase) (EC 3.5.2.3)	A0A3R8SBJ1_STRSU
ERS132411_00555	DNA helicase-like protein	A0A0Z8ESV1_STRSU
ligA CVO91_04205	DNA ligase (EC 6.5.1.2) (Polydeoxyribonucleotide synthase [NAD(+)])	A0A2I5KEH0_STRSU
polC_1 polC ERS132431_00728	DNA polymerase III PolC-type (PolIII) (EC 2.7.7.7)	A0A123TIF5_STRSU
FAJ40_03870	DNA primase	A0A4T2HDU8_STRSU
ERS132374_01201	DNA recombinase	A0A0Z8D1U8_STRSU
radA ERS132417_01908	DNA repair protein RadA	A0A123TFA7_STRSU
parC ERS132539_01980	DNA topoisomerase 4 subunit A (EC 5.6.2.2) (Topoisomerase IV subunit A)	A0A0Z8Q828_STRSU
essC_1 ERS132372_01526	DNA translocase FtsK	A0A0Z8D8M0_STRSU
dps ERS132416_01619	Dpr (EC 1.16.-.-)	A0A0Z8GUD0_STRSU
cps32P	dTDP-4-dehydrorhamnose reductase (EC 1.1.1.133)	M1VRL3_STRSU
strL ERS132531_00494	dTDP-4-dehydrorhamnose reductase (EC 1.1.1.133)	A0A0Z8UQV1_STRSU
maf ERS132402_00083	dTTP/UTP pyrophosphatase (dTTPase/UTPase) (EC 3.6.1.9) (Nucleoside triphosphate pyrophosphatase) (Nucleotide pyrophosphatase) (Nucleotide PPase)	A0A0Z8DRC6_STRSU
FAJ36_08480	DUF1700 domain-containing protein	A0A4V4RXP2_STRSU
FAJ39_02270	DUF2130 domain-containing protein	A0A4T2GPM5_STRSU
EI219_02120	DUF2806 domain-containing protein	A0A426G8Y0_STRSU
EI220_01370	DUF3991 domain-containing protein	A0A426GB55_STRSU
FH693_03525	DUF438 domain-containing protein	A0A540UD91_STRSU
DP112_00880	DUF4479 domain-containing protein	A0A345RZG5_STRSU
tsf ERS132440_00969	Elongation factor Ts (EF-Ts)	A0A116MKD4_STRSU
EI998_00715	Endonuclease	A0A3R8RGY6_STRSU
essB ERS132535_01804	ESAT-6 secretion system protein EssB	A0A116S7W1_STRSU
xseA SSGZ1_1487	Exodeoxyribonuclease 7 large subunit (EC 3.1.11.6) (Exodeoxyribonuclease VII large subunit) (Exonuclease VII large subunit)	D5AJC8_STRGZ
CVO91_11715	F5/8 type C domain-containing protein	A0A2I5KI70_STRSU
SSUBM407_1317	FAD dependent oxidoreductase	A0A0H3MWM8_STRS4
BKM67_08385	FAD:protein FMN transferase (EC 2.7.1.180) (Flavin transferase)	A0A2Z4PN86_STRSU
apbE_2 ERS132551_01850	FAD:protein FMN transferase (EC 2.7.1.180) (Flavin transferase)	A0A0Z8TWX5_STRSU
fhuC ERS132394_01147	Ferrichrome transport ATP-binding protein	A0A116L1A3_STRSU
FH692_02375	FMN-binding protein	A0A540UYT8_STRSU
fccA ERS132414_01915	Fumarate reductase flavoprotein subunit (EC 1.3.1.6)	A0A0Z8GZ47_STRSU
galT FH692_07935	Galactose-1-phosphate uridylyltransferase (Gal-1-P uridylyltransferase) (EC 2.7.7.12) (UDP-glucose--hexose-1-phosphate uridylyltransferase)	A0A540UUN3_STRSU
lacA SSGZ1_0923	Galactose-6-phosphate isomerase subunit LacA (EC 5.3.1.26)	D5AHR5_STRGZ
spxA_1 spx ERS132431_00808	Global transcriptional regulator Spx	A0A0Z8IDN0_STRSU
	Glucan-binding protein	A0A2I7ZEX1_STRSU
glnA ERS132461_01366	Glutamine synthetase I alpha	A0A0Z8MQ16_STRSU
glnA DP112_00950	Glutamine synthetase I alpha	A0A345RZH9_STRSU
CWI26_11655	GNAT family N-acetyltransferase	A0A2I5KRV6_STRSU
A7J08_01105	GRAM_POS_ANCHORING domain-containing protein	A0A3S6JAI5_STRSU
folE ERS132539_01435	GTP cyclohydrolase 1 (EC 3.5.4.16) (GTP cyclohydrolase I)	A0A0Z8P2H3_STRSU
gmk SSU05_0422	Guanylate kinase (EC 2.7.4.8) (GMP kinase)	A4VTF0_STRSY
EI998_02835	HAD family hydrolase	A0A426TGZ3_STRSU
EI999_04280	Haloacid dehalogenase-like hydrolase	A0A3R8XQX5_STRSU
FAJ35_08765	Hemolysin III family protein	A0A4T2GP99_STRSU
NCTC10446_00875	Heparinase II/III-like protein	A0A4V0EUH5_STRSU
graS_2 ERS132406_00074	Histidine kinase (EC 2.7.13.3)	A0A0Z8TRW4_STRSU
	Histidine protein kinase	M1VPC6_STRSU
ERS132502_01474	Histone acetyltransferase HPA2-like acetyltransferase	A0A116KV23_STRSU
mmuM ERS132392_00665	Homocysteine methyltransferase (EC 2.1.1.10)	A0A0Z8DEC5_STRSU
ID09_05305	Immunity protein	A0A075SJ89_STRSU
SSUD12_0878	Inorganic diphosphatase (EC 3.6.1.1)	G7SH18_STRSU
cpsQ 1826706.seq-orf17	Integral membrane protein	A0A1P8VSB3_STRSU
FH693_02295	Iron-containing alcohol dehydrogenase family protein	A0A540UCK7_STRSU
E8L09_10570	IS1634 family transposase	A0A4V4RWI7_STRSU
ERS132551_00558	Kinase related to dihydroxyacetone kinase	A0A116PW74_STRSU
E8L09_02460	LacI family DNA-binding transcriptional regulator	A0A4T2H4C3_STRSU
drrA_1 drrA ERS132411_01123 ERS132461_01050	Lantibiotic ABC transporter ATP-binding protein (EC 3.6.3.-)	A0A0Z8M1R6_STRSU
ERS132441_00967	Lantibiotic efflux protein	A0A116N9N9_STRSU
E8L09_07425	LPXTG cell wall anchor domain-containing protein	A0A4V4RXG1_STRSU
EJA00_07125	LPXTG cell wall anchor domain-containing protein	A0A3R8R212_STRSU
FAJ36_00375	LPXTG cell wall anchor domain-containing protein	A0A4T2H4Z3_STRSU
FAJ36_05050 FAJ36_06220	LPXTG cell wall anchor domain-containing protein	A0A4T2H5Q4_STRSU
ERS132440_00272	LPXTG-motif cell wall anchor domain-containing protein	A0A0Z8ILF6_STRSU
XK26_10435	L-serine dehydratase (EC 4.3.1.17)	A0A0N0DLF3_STRSU
A6M16_04920	LysR family transcriptional regulator	A0A168YWM4_STRSU
	Major cold shock protein	M1V449_STRSU
ERS132372_01040 ERS132410_00725	Major facilitator superfamily permease	A0A0Z8FGN4_STRSU
yvyI ERS132385_00534	Mannose-6-phosphate isomerase (EC 5.3.1.8)	A0A0Z8CWN5_STRSU
norM_1 ERS132426_00643	MATE efflux family protein	A0A0Z8HTP6_STRSU
norM_3 ERS132437_01221	MATE efflux family protein	A0A0Z8K5J4_STRSU
EI998_07985	MATE family efflux transporter	A0A3R8RB59_STRSU
ERS132399_00875	Membrane protein	A0A116L5R4_STRSU
ERS132399_00913	Membrane protein	A0A0Z8F248_STRSU
ERS132400_01759	Membrane protein	A0A0Z8HX77_STRSU
ERS132426_01120	Membrane protein	A0A0Z8LDY7_STRSU
ERS132431_01710	Membrane protein	A0A116MIR6_STRSU
CWI26_10990	MerR family transcriptional regulator	A0A2I5KRI0_STRSU
ERS132437_01770 ERS132442_01526	Methylase	A0A0Z8LJZ5_STRSU
mmcQ ERS132400_01861	MmcQ protein	A0A0Z8I1F3_STRSU
msmE ERS132372_00066	Multiple sugar-binding protein	A0A0Z7ZZ95_STRSU
sdrE ERS132442_01460	Muramidase-released protein	A0A116N4W5_STRSU
sdrE ERS132427_00080	Muramidase-released protein	A0A0Z8GY32_STRSU
EJA00_05595	N-acetyltransferase domain-containing protein	A0A426T4P0_STRSU
noxC ERS132355_00173 ERS132370_01195	NAD(FAD)-dependent dehydrogenase (EC 1.8.1.14)	A0A0Z8QH97_STRSU
FAJ34_07750	NAD(P)H-dependent oxidoreductase	A0A4T2H7A2_STRSU
EI998_03255	NAD-dependent epimerase/dehydratase family protein	A0A426THA1_STRSU
azr_2 ERS132416_01655	NADPH-dependent FMN reductase (EC 1.7.1.6)	A0A0Z8GVZ3_STRSU
NCTC10237_01509	O-methyltransferase	A0A4V0ED28_STRSU
FAJ35_05025	Pectin acetylesterase	A0A4T2GSP5_STRSU
DP112_08855	Permease IIC component	A0A345S3L9_STRSU
ERS132551_00764	Phage encoded ArpU family transcriptional regulator	A0A0Z8RV48_STRSU
ERS132452_00634	Phage replication protein	A0A0Z8KF31_STRSU
nrnA_1 NCTC10446_00087	Phosphoesterase (EC 3.1.-.-)	A0A4V0ESH4_STRSU
ERS132442_02055	Phosphoglycerol transferase/alkaline phosphatase superfamily protein	A0A116NHK2_STRSU
ERS132370_01339	Phosphomevalonate kinase (EC 2.7.4.2)	A0A123U2C4_STRSU
FAJ34_05960	Phosphomevalonate kinase (EC 2.7.4.2)	A0A4T2H837_STRSU
FH692_03770	Phosphomevalonate kinase (EC 2.7.4.2)	A0A540UYM5_STRSU
DP112_00235	Phosphoribosylformylglycinamidine synthase (EC 6.3.5.3)	A0A345RZ54_STRSU
ERS132444_00798	Plasmid recombination protein Mob family	A0A0Z8JUB2_STRSU
EI220_06425	Polyphosphate polymerase domain-containing protein	A0A426G728_STRSU
EI998_05825	Polyprenyl synthetase family protein	A0A426TEC4_STRSU
ERS132457_01512 ERS132458_01566	Predicted transcriptional regulator with C-terminal CBS domains	A0A123U470_STRSU
CVO91_11455	Probable membrane transporter protein	A0A2I5KI28_STRSU
ERS132441_00258	Prophage LambdaSa04, tail protein	A0A116MR79_STRSU
ERS132399_01964 ERS132421_01774	Prophage maintenance system killer protein	A0A116S1Z3_STRSU
recA EI998_07575	Protein RecA (Recombinase A)	A0A3R8RDB9_STRSU
FAJ39_05110	PTS system mannose/fructose/sorbose family transporter subunit IID	A0A4T2GMT6_STRSU
ulaB NCTC10237_02008	PTS system, 3-keto-L-gulonate specific IIB component (EC 2.7.1.69)	A0A4V0ENN2_STRSU
E8M06_06040	PT-TG domain-containing protein	A0A4P7WP43_STRSU
ERS132502_00696	Putative alpha-1,2-mannosidase	A0A0Z8IZI9_STRSU
ERS132536_00259	Putative conjugal transfer protein	A0A0Z8JLJ9_STRSU
ERS132502_00995	Putative conjugative transposon protein	A0A123SSG5_STRSU
SSUBM407_0147	Putative endopeptidase	A0A0H3MT56_STRS4
SSUBM407_1230	Putative exported protein	A0A0H3N081_STRS4
fruA SSUBM407_1067	Putative fructose-specific phosphotransferase system (PTS), IIABC component (EC 2.7.1.69)	A0A0H3MW05_STRS4
ERS132452_01492	Putative membrane associated protein	A0A0Z8MDJ5_STRSU
SSUBM407_0233	Putative membrane protein	A0A0H3MXH7_STRS4
SSUBM407_1557	Putative rRNA methylase	A0A0H3MXC2_STRS4
XK26_03870	Pyridoxal kinase (EC 2.7.1.35)	A0A0M9FIW5_STRSU
CVO91_03695	Pyridoxal phosphate-dependent aminotransferase	A0A2I5KE50_STRSU
CVO91_07080	Restriction endonuclease	A0A2I5KFU6_STRSU
E8L09_08475	Rhodanese-like domain-containing protein	A0A4T2GSW1_STRSU
rnh rnhB ERS132416_01414	Ribonuclease HII (RNase HII) (EC 3.1.26.4)	A0A0Z8GK76_STRSU
rnr DF184_07480	Ribonuclease R (RNase R) (EC 3.1.13.1)	A0A2S2F5Z8_STRSU
rqcH ERS132531_01522	Rqc2 homolog RqcH (RqcH)	A0A0Z8X548_STRSU
ERS132502_00189	Sakacin A production response regulator	A0A116M3M5_STRSU
EI999_03095	SEC10/PgrA surface exclusion domain-containing protein	A0A426TEP2_STRSU
sstT ERS132502_01801	Serine/threonine transporter SstT (Na(+)/serine-threonine symporter)	A0A116PZ78_STRSU
BKM67_02385	Shikimate kinase	A0A2Z4PHN1_STRSU
CVO91_10995	Site-specific DNA-methyltransferase (adenine-specific) (EC 2.1.1.72)	A0A2I5KHT5_STRSU
sfaNIM	Site-specific DNA-methyltransferase (adenine-specific) (EC 2.1.1.72)	S5PZS7_STRSU
ERS132411_00650	SNF2 family protein	A0A0Z8F1J9_STRSU
ERS132452_01034	SNF2 family protein	A0A0Z8QAB6_STRSU
luxS SSGZ1_0373	S-ribosylhomocysteine lyase (EC 4.4.1.21) (AI-2 synthesis protein) (Autoinducer-2 production protein LuxS)	D5AG73_STRGZ
A7J08_08190	Sucrose-6-phosphate hydrolase (EC 3.2.1.26) (Invertase)	A0A3Q8BUF8_STRSU
SSU05_0456	Superfamily II helicase	A4VTI3_STRSY
ERS132539_01597	Surface antigen	A0A0Z8PD01_STRSU
pfkB FH688_05505	Tagatose-6-phosphate kinase (EC 2.7.1.144)	A0A540U4D5_STRSU
EI999_08600	TetR family transcriptional regulator	A0A3R8SEY7_STRSU
CVO91_10970 ERS132414_00677 ERS132416_01967 ERS132426_00213 ERS132431_01592 ERS132461_00335 XK26_02170	TIR domain-containing protein (Toll-Interleukin receptor)	A0A0N1J3Y7_STRSU
acnR ERS132441_00217	Transcriptional regulator	A0A0Z8ISL0_STRSU
SSUD12_1271	Transcriptional regulator, MarR family	G7SE90_STRSU
LI88_12325	Transposase (Fragment)	A0A2K1ST12_STRSU
EI220_11030 EJA00_01040	Trep_Strep domain-containing protein	A0A3R8MZG3_STRSU
miaA DP112_06625	tRNA dimethylallyltransferase (EC 2.5.1.75) (Dimethylallyl diphosphate:tRNA dimethylallyltransferase) (DMAPP:tRNA dimethylallyltransferase) (DMATase) (Isopentenyl-diphosphate:tRNA isopentenyltransferase) (IPP transferase) (IPPT) (IPTase)	A0A345S2F5_STRSU
gcp tsaD ERS132400_00293	tRNA N6-adenosine threonylcarbamoyltransferase (EC 2.3.1.234) (N6-L-threonylcarbamoyladenine synthase) (t(6)A synthase) (t(6)A37 threonylcarbamoyladenosine biosynthesis protein TsaD) (tRNA threonylcarbamoyladenosine biosynthesis protein TsaD)	A0A0Z8E9Z1_STRSU
mnmG gidA FAJ36_08195	tRNA uridine 5-carboxymethylaminomethyl modification enzyme MnmG (Glucose-inhibited division protein A)	A0A4T2GZ25_STRSU
DP112_02815	Trypsin	A0A345S0F5_STRSU
A7J08_06445	TVP38/TMEM64 family membrane protein	A0A3Q8B8F9_STRSU
EI998_07780	TVP38/TMEM64 family membrane protein	A0A3R8S863_STRSU
ERS132539_00723	Two-component sensor histidine kinase	A0A0Z8N1Q4_STRSU
pulA EI998_07470	Type I pullulanase (EC 3.2.1.41)	A0A426TCV5_STRSU
ERS132392_00992	Type IV secretory pathway, VirD4 component	A0A0Z8DU89_STRSU
galE ERS132535_00159	UDP-glucose 4-epimerase (EC 5.1.3.2)	A0A0Z8CSR1_STRSU
murE ERS132385_00712	UDP-N-acetylmuramoyl-L-alanyl-D-glutamate--L-lysine ligase (EC 6.3.2.7) (L-lysine-adding enzyme) (UDP-MurNAc-L-Ala-D-Glu:L-Lys ligase) (UDP-MurNAc-tripeptide synthetase) (UDP-N-acetylmuramyl-tripeptide synthetase)	A0A0Z8D9H8_STRSU
FAJ39_06830	Uncharacterized protein	A0A4T2GMV0_STRSU
CVO91_08905	Uncharacterized protein	A0A2I5KGU3_STRSU
ID09_04310	Uncharacterized protein	A0A075SQJ9_STRSU
ID09_09120	Uncharacterized protein	A0A075SFQ5_STRSU
ID09_10345	Uncharacterized protein	A0A075SLZ7_STRSU
SSUD12_0986	Uncharacterized protein	G7SFR6_STRSU
A7J08_01110	Uncharacterized protein	A0A3Q8B7B0_STRSU
A7J08_01455	Uncharacterized protein	A0A3S6JIN1_STRSU
A7J08_02530	Uncharacterized protein	A0A3Q8BK48_STRSU
A7J08_09585	Uncharacterized protein	A0A3S6K4X2_STRSU
BKM67_03245	Uncharacterized protein	A0A2Z4PHR9_STRSU
CWI26_05355	Uncharacterized protein	A0A2I5KNM4_STRSU
CWI26_07275 EI219_02225 EJA00_01435 ERS132400_01760 ERS132421_00396 ERS132461_00196 FAJ35_01710	Uncharacterized protein	A0A0Z8HXC0_STRSU
E8L09_04705	Uncharacterized protein	A0A4T2GXP6_STRSU
EI220_07420	Uncharacterized protein	A0A3R8TB36_STRSU
EI993_00165	Uncharacterized protein	A0A3R8RGN0_STRSU
EI998_08805	Uncharacterized protein	A0A426TBE4_STRSU
EI999_00455	Uncharacterized protein	A0A426TI12_STRSU
EI999_04240	Uncharacterized protein	A0A3R8R7H7_STRSU
EI999_08020	Uncharacterized protein	A0A426T982_STRSU
ERS132372_02167 ERS132392_02300 ERS132399_02402 ERS132410_02252	Uncharacterized protein	A0A0Z8I0I1_STRSU
ERS132374_01335	Uncharacterized protein	A0A0Z8DBN6_STRSU
ERS132398_02338	Uncharacterized protein	A0A0Z8I169_STRSU
ERS132406_01670 FAJ36_08420	Uncharacterized protein	A0A0Z8H529_STRSU
ERS132414_00949	Uncharacterized protein	A0A116LA27_STRSU
ERS132415_02077	Uncharacterized protein	A0A116LST5_STRSU
ERS132416_01963	Uncharacterized protein	A0A0Z8H9R9_STRSU
ERS132531_00186	Uncharacterized protein	A0A0Z8UBH7_STRSU
ERS132535_01791	Uncharacterized protein	A0A0Z8YB08_STRSU
FAJ40_02000	Uncharacterized protein	A0A4T2HG98_STRSU
FH692_05450	Uncharacterized protein	A0A540UVM1_STRSU
XK26_06460	Uncharacterized protein	A0A0M9FGI6_STRSU
	Uncharacterized protein	A0A2I7ZEX3_STRSU
E8L09_10635	Uncharacterized protein (Fragment)	A0A4T2GQ70_STRSU
SSU05_2063	Uncharacterized protein conserved in bacteria	A4VY40_STRSY
ERS132531_01551	Virulence-associated protein E	A0A0Z8X7G1_STRSU
EI999_10010	YSIRK-type signal peptide-containing protein	A0A3R8T4F4_STRSU
