# Supplementary material for: Peptidomics Analysis of Virulent Peptides Involved in Streptococcus suis Pathogenesis
Source: Animals (Basel). 2021 Aug 24;11(9):2480. doi: 10.3390/ani11092480 (PMC8468194; doi:10.3390/ani11092480)
Supplement: Supplementary file 1 [file animals-11-02480-s001.zip › Supplementary Table S5. The list of peptides of SS25.xlsx]

## Sheet: Sheet1
Gene names	Protein names	Entry name
A6M16_03170	2-dehydropantoate 2-reductase (EC 1.1.1.169) (Ketopantoate reductase)	A0A161JCF5_STRSU
leuA SSUBM407_1811	2-isopropylmalate synthase (EC 2.3.3.13) (Alpha-IPM synthase) (Alpha-isopropylmalate synthase)	A0A0H3N1S1_STRS4
rpsD ERS132440_00159	30S ribosomal protein S4	A0A116M9R4_STRSU
EI998_04095	3-hydroxybutyryl-CoA dehydrogenase (EC 1.1.1.157)	A0A3R8SJ42_STRSU
leuC SSUD12_1913	3-isopropylmalate dehydratase large subunit (EC 4.2.1.33) (Alpha-IPM isomerase) (IPMI) (Isopropylmalate isomerase)	G7SIL3_STRSU
leuB SSUBM407_1810	3-isopropylmalate dehydrogenase (EC 1.1.1.85) (3-IPM-DH) (Beta-IPM dehydrogenase) (IMDH)	A0A0H3MXD3_STRS4
leuB E8L09_05935	3-isopropylmalate dehydrogenase (EC 1.1.1.85) (3-IPM-DH) (Beta-IPM dehydrogenase) (IMDH)	A0A4T2GXR2_STRSU
rplM ERS132441_00864	50S ribosomal protein L13	A0A116N9C9_STRSU
groL groEL EI999_10760	60 kDa chaperonin (GroEL protein) (Protein Cpn60)	A0A426T5G8_STRSU
yheS_5 NCTC10446_02064	ABC transporter ATP-binding protein	A0A4V0EXJ4_STRSU
macB_1 ERS132431_00648	ABC transporter ATP-binding protein (EC 3.6.3.-)	A0A0Z8I9B3_STRSU
FAJ39_00495 FAJ39_04095	ABC transporter substrate-binding protein	A0A4T2GNV1_STRSU
SSUBM407_0893	ABC transporter, ATP-binding protein	A0A0H3MVI3_STRS4
SSUD12_0262	ABC-type cobalt transport system, ATPase component	G7SDB1_STRSU
SSGZ1_0848	Abortive infection bacteriophage resistance related protein	D5AHJ0_STRGZ
secY_1 secY2 ERS132461_00148	Accessory Sec system protein translocase subunit SecY2	A0A0Z8JRH2_STRSU
citB ERS132440_00785	Aconitate hydratase (Aconitase) (EC 4.2.1.3)	A0A123TN85_STRSU
add ERS132385_01447	Adenosine deaminase (EC 3.5.4.4) (Adenosine aminohydrolase)	A0A123SYB4_STRSU
cps24I ERS132385_00667 ERS132393_00196 ERS132394_01198 ERS132399_00655	ADP-L-glycero-D-mannoheptose-6-epimerase (NAD dependent epimerase/dehydratase family protein)	M1V3S3_STRSU
ssp5_2 ssp5_1 ERS132411_00653 ERS132461_01512	Agglutinin receptor	A0A0Z8F1X3_STRSU
EI998_08570	Alanine racemase (EC 5.1.1.1)	A0A426TBI8_STRSU
glgP SSUBM407_1342	Alpha-1,4 glucan phosphorylase (EC 2.4.1.1)	A0A0H3MW51_STRS4
	Alpha-1,4 glucan phosphorylase (EC 2.4.1.1)	M1VK37_STRSU
EI998_00955	Alpha-amylase (EC 3.2.1.1)	A0A426TIC0_STRSU
EI998_06625	Alpha-dextrin endo-1,6-alpha-glucosidase (EC 3.2.1.41) (Pullulan 6-glucanohydrolase)	A0A3R8SHL2_STRSU
FAJ36_07280	Alpha-dextrin endo-1,6-alpha-glucosidase (EC 3.2.1.41) (Pullulan 6-glucanohydrolase)	A0A4T2GZX4_STRSU
pulA ERS132410_00354	Alpha-dextrin endo-1,6-alpha-glucosidase (EC 3.2.1.41) (Pullulan 6-glucanohydrolase)	A0A0Z8DTP8_STRSU
XK26_07560	Alpha-mannosidase	A0A0M9FFY9_STRSU
yckB ERS132535_01853	Amino acid ABC transporter periplasmic protein	A0A0Z8YFC7_STRSU
aspC EI999_05640 ERS132415_00226	Aminotransferase (EC 2.6.1.-)	A0A0Z8DQW0_STRSU
trpD EI998_00830	Anthranilate phosphoribosyltransferase (EC 2.4.2.18)	A0A3R8SBS4_STRSU
FAJ39_06200	Aquaporin	A0A4T2GMR4_STRSU
soxS ERS132398_02304 ERS132416_00122	AraC family transcriptional regulator	A0A0Z8EJQ8_STRSU
argG SSGZ1_1832	Argininosuccinate synthase (EC 6.3.4.5) (Citrulline--aspartate ligase)	D5AKC3_STRGZ
FAJ39_05690	Aspartokinase (EC 2.7.2.4)	A0A4T2GMU5_STRSU
clpE ERS132457_01270 ERS132458_01390	ATPases with chaperone activity, ATP-binding subunit	A0A0Z8LGC1_STRSU
FH692_03785	ATP-binding cassette domain-containing protein	A0A540UXB7_STRSU
recG DF184_01855 ERS132452_02279	ATP-dependent DNA helicase RecG (EC 3.6.4.12)	A0A0Z8NNG4_STRSU
NCTC10237_00879	Bacteriophage capsid protein	A0A4V6LMJ2_STRSU
folD SSU98_0490	Bifunctional protein FolD [Includes: Methylenetetrahydrofolate dehydrogenase (EC 1.5.1.5); Methenyltetrahydrofolate cyclohydrolase (EC 3.5.4.9)]	FOLD_STRS2
ygaZ EI219_03140 ERS132461_01867	Branched-chain amino acid ABC transporter permease (Integral membrane protein; branched-chain amino acid permease)	A0A116NYA1_STRSU
SSGZ1_1379	Branched-chain amino acid ABC transporter, permease protein	D5AJ20_STRGZ
cpsB YS103.seq-orf00002 YS23.seq-orf00002 YS72.seq-orf00002	Capsular polysaccharide biosynthesis protein CpsC	A0A0F6UVZ3_STRSU
arcC EI998_02165	Carbamate kinase	A0A3R8XTT5_STRSU
carB ERS132393_01139	Carbamoyl-phosphate synthase large chain (EC 6.3.5.5) (Carbamoyl-phosphate synthetase ammonia chain)	A0A123SXK9_STRSU
ERS132426_00082	Carbamoylphosphate synthase large subunit	A0A0Z8GZE9_STRSU
ERS132442_00944	Carbamoylphosphate synthase large subunit	A0A0Z8K2E4_STRSU
EI998_02025	Carbohydrate ABC transporter permease	A0A3R8XTS9_STRSU
EI998_02820	Carbohydrate ABC transporter substrate-binding protein	A0A3R8XTI7_STRSU
ERS132426_00148	Carbohydrate-binding family V/XII	A0A0Z8H3K7_STRSU
ERS132431_00680	Carbonic anhydrase (EC 4.2.1.-) (EC 4.2.1.1)	A0A116M769_STRSU
gpsB ERS132502_01315	Cell cycle protein GpsB (Guiding PBP1-shuttling protein)	A0A0Z8B4K0_STRSU
divIB ERS132551_01416	Cell division protein DivIB	A0A0Z8T3M5_STRSU
pbpX ERS132411_00774	Cell division protein FtsI	A0A0Z8FAG6_STRSU
ftsL EI998_05125	Cell division protein FtsL	A0A3R8XS39_STRSU
BKM67_06520	Cell wall hydrolase	A0A2Z4PJM5_STRSU
ERS132417_01665	Cell wall surface anchor family protein	A0A0Z8HG15_STRSU
ERS132539_00030	Cell wall surface anchor family protein	A0A0Z8LK24_STRSU
ERS132431_01300	CHAP protein	A0A0Z8ISJ7_STRSU
dnaA SSU05_0001	Chromosomal replication initiator protein DnaA	A4VS86_STRSY
ID09_10130	Clp protease ClpX	A0A075SJA7_STRSU
ERS132417_00759	Cobalt ABC transporter permease	A0A0Z8G174_STRSU
ERS132414_02058	Colicin lysis protein	A0A0Z8H5Q1_STRSU
FH688_10280	Conjugal transfer protein TrbL	A0A540U134_STRSU
XK26_09140	Copper-exporting P-type ATPase (EC 7.2.2.8) (Copper-exporting P-type ATPase A) (Cu(+)-exporting ATPase) (Fragment)	A0A0M9FEG5_STRSU
E8L09_01655	CPBP family intramembrane metalloprotease	A0A4T2H0S4_STRSU
cps1/2N cps14N cps1N	Cps1/2N (Cps14N) (Cps1N)	G8DTM3_STRSU
FAJ40_00260	Crp/Fnr family transcriptional regulator	A0A4T2HFZ2_STRSU
FAJ39_08965	Cysteine hydrolase	A0A4T2GJB8_STRSU
FAJ34_03410	Deacetylase sirtuin-type domain-containing protein	A0A4T2H8N5_STRSU
	Deleted.	A0A2I5N600_STRSU
	Deleted.	A0A2I5N3A6_STRSU
	Deleted.	A0A2I5N2L9_STRSU
	Deleted.	A0A2I5N2M1_STRSU
APQ97_05340	DeoR family transcriptional regulator	A0A0Z8IGZ9_STRSU
ilvD DP112_09145	Dihydroxy-acid dehydratase (DAD) (EC 4.2.1.9)	A0A345S3S3_STRSU
norM_3 ERS132385_01605	DinF	A0A116L7C4_STRSU
pepV E8L09_01930	Dipeptidase PepV (EC 3.4.13.-)	A0A4T2H1X2_STRSU
ID09_05370	DNA polymerase	A0A075SDQ2_STRSU
L ERS132385_01051	DNA polymerase bacteriophage-type (EC 2.7.7.7)	A0A123SSN8_STRSU
polC_1 polC ERS132431_00728	DNA polymerase III PolC-type (PolIII) (EC 2.7.7.7)	A0A123TIF5_STRSU
XK26_02805	DNA primase	A0A0N0VBP8_STRSU
radA ERS132417_01908	DNA repair protein RadA	A0A123TFA7_STRSU
FAJ34_03850	DNA-binding protein	A0A4T2H8T8_STRSU
ERS132535_01798	Domain of uncharacterized function (DUF1911)	A0A0Z8YBF3_STRSU
cps32P	dTDP-4-dehydrorhamnose reductase (EC 1.1.1.133)	M1VRL3_STRSU
rmlB ERS132392_01952 ERS132454_00828	dTDP-glucose 4,6-dehydratase (EC 4.2.1.46)	A0A123U031_STRSU
FH692_07105	DUF1351 domain-containing protein	A0A540UUN8_STRSU
FAJ36_08480	DUF1700 domain-containing protein	A0A4V4RXP2_STRSU
EI998_09840	DUF4430 domain-containing protein	A0A426TA77_STRSU
DP112_00880	DUF4479 domain-containing protein	A0A345RZG5_STRSU
EI998_10095	DUF4479 domain-containing protein	A0A426T9C2_STRSU
tufA tuf SSUBM407_0538	Elongation factor Tu (EF-Tu)	A0A0H3MUB0_STRS4
ERS132461_02104	Endo-alpha-N-acetylgalactosaminidase (EC 3.2.1.97)	A0A116P2I9_STRSU
mltG SSUD12_1693	Endolytic murein transglycosylase (EC 4.2.2.-) (Peptidoglycan polymerization terminase)	G7SGA5_STRSU
EI998_00715	Endonuclease	A0A3R8RGY6_STRSU
scpB_1 ERS132370_00047	Enoyl-CoA hydratase (EC 4.1.1.41) (EC 4.2.1.17)	A0A116MBC7_STRSU
FAJ39_05680	Enoyl-CoA hydratase (EC 4.2.1.17)	A0A4T2GLZ4_STRSU
ERS132385_01472	Enzyme of poly-gamma-glutamate biosynthesis (Capsule formation), putative	A0A0Z8EYL5_STRSU
ERS132355_00986	Essential recombination function protein	A0A0Z8BD18_STRSU
xseA SSGZ1_1487	Exodeoxyribonuclease 7 large subunit (EC 3.1.11.6) (Exodeoxyribonuclease VII large subunit) (Exonuclease VII large subunit)	D5AJC8_STRGZ
epsG ERS132414_00161	Exopolysaccharide biosynthesis protein, glycosyltransferase (EC 2.4.1.11)	A0A0Z8E8R6_STRSU
SSUBM407_1317	FAD dependent oxidoreductase	A0A0H3MWM8_STRS4
DF184_08240	FAD:protein FMN transferase (EC 2.7.1.180) (Flavin transferase)	A0A2S2F7Y7_STRSU
XK26_00665	Ferredoxin--NADP reductase (FNR) (Fd-NADP(+) reductase) (EC 1.18.1.2)	A0A0N0DP61_STRSU
yumC ERS132454_00033	Ferredoxin--NADP reductase (FNR) (Fd-NADP(+) reductase) (EC 1.18.1.2)	A0A116MI63_STRSU
feoB ERS132416_01578	Ferrous iron transport protein B	A0A0Z8GSQ2_STRSU
ERS132372_00006	Fibrinogen-binding protein	A0A0Z7ZU22_STRSU
mutM fpg EI220_04280	Formamidopyrimidine-DNA glycosylase (Fapy-DNA glycosylase) (EC 3.2.2.23) (DNA-(apurinic or apyrimidinic site) lyase MutM) (AP lyase MutM) (EC 4.2.99.18)	A0A426G9Q3_STRSU
fccA ERS132414_01915	Fumarate reductase flavoprotein subunit (EC 1.3.1.6)	A0A0Z8GZ47_STRSU
wchC ERS132531_01165	Galacturonic acid acetyl transferase (EC 2.-.-.-) (EC 2.3.1.79)	A0A0Z8W8Z9_STRSU
fps ERS132426_01667	Geranyltranstransferase (EC 2.5.1.10)	A0A0Z8J1B7_STRSU
ERS132427_02025	Glutamate--cysteine ligase (EC 6.3.2.2)	A0A116MAQ0_STRSU
glmS ERS132539_01253	Glutamine--fructose-6-phosphate aminotransferase [isomerizing] (EC 2.6.1.16) (D-fructose-6-phosphate amidotransferase) (GFAT) (Glucosamine-6-phosphate synthase) (Hexosephosphate aminotransferase) (L-glutamine--D-fructose-6-phosphate amidotransferase)	A0A116P1G4_STRSU
EI998_00550	Glutathione S-transferase family protein	A0A3R8RAJ7_STRSU
wefM ERS132421_00783 ERS132427_01463	Glycosyl transferase (EC 2.4.1.52)	A0A116LC13_STRSU
FAJ34_00080	Glycosyl transferase family 8	A0A4V4RYW6_STRSU
gspA_1 ERS132411_00461 FAJ34_02770	Glycosyltransferase family 8 protein (Putative galactosyl transferase)	A0A116QVB5_STRSU
NCTC10237_01964	Glyoxalase/bleomycin resistance protein/dioxygenase superfamily protein	A0A4V0EMU0_STRSU
FAJ34_00235	GNAT family N-acetyltransferase	A0A4T2HAM4_STRSU
A7J08_01105	GRAM_POS_ANCHORING domain-containing protein	A0A3S6JAI5_STRSU
folE ERS132539_01435	GTP cyclohydrolase 1 (EC 3.5.4.16) (GTP cyclohydrolase I)	A0A0Z8P2H3_STRSU
SSUD12_0650	GTP cyclohydrolase 1 type 2 homolog	G7SDP7_STRSU
gmk SSU05_0422	Guanylate kinase (EC 2.7.4.8) (GMP kinase)	A4VTF0_STRSY
EI999_04280	Haloacid dehalogenase-like hydrolase	A0A3R8XQX5_STRSU
APQ97_04905	Helicase ATP-binding domain-containing protein	A0A126ULM1_STRSU
srrB ERS132385_00077	Histidine kinase (EC 2.7.13.3)	A0A0Z8BVT7_STRSU
BKM67_08720	Histidine phosphatase family protein	A0A2Z4PLR8_STRSU
ERS132539_01592	Immunity protein	A0A116P7Z8_STRSU
cps34E	Initial sugar transferase	M1VRM0_STRSU
SSUD12_0878	Inorganic diphosphatase (EC 3.6.1.1)	G7SH18_STRSU
	Inosine-5'-monophosphate dehydrogenase	A4US64_STRSU
cpsU YS210-orf21 YS494-orf21	Integral membrane protein	A0A1C9IH03_STRSU
FH693_02295	Iron-containing alcohol dehydrogenase family protein	A0A540UCK7_STRSU
E8L09_10570	IS1634 family transposase	A0A4V4RWI7_STRSU
ERS132551_00558	Kinase related to dihydroxyacetone kinase	A0A116PW74_STRSU
E8L09_02460	LacI family DNA-binding transcriptional regulator	A0A4T2H4C3_STRSU
srtF_1 ERS132394_00590	Lantibiotic ABC transporter ATP-binding protein	A0A116KMD7_STRSU
ERS132440_00791	Lantibiotic efflux protein	A0A116MHH0_STRSU
ERS132442_01103	LPXTG-motif cell wall anchor domain-containing protein	A0A0Z8KEU0_STRSU
sdhB ERS132415_00395	L-serine deaminase	A0A0Z8GDX4_STRSU
XK26_10435	L-serine dehydratase (EC 4.3.1.17)	A0A0N0DLF3_STRSU
SSGZ1_1126	LysM domain-containing protein	D5AIB8_STRGZ
A6M16_04920	LysR family transcriptional regulator	A0A168YWM4_STRSU
ERS132502_00484	Magnesium transporter, CorA family	A0A0Z8BMK6_STRSU
yvyI ERS132551_00379	Mannose-6-phosphate isomerase (EC 5.3.1.8)	A0A116PPR3_STRSU
EI998_07985	MATE family efflux transporter	A0A3R8RB59_STRSU
ERS132399_00875	Membrane protein	A0A116L5R4_STRSU
ERS132402_01105	Membrane protein	A0A0Z8G1C5_STRSU
ERS132431_01710	Membrane protein	A0A116MIR6_STRSU
ERS132462_01458	Membrane protein	A0A0Z8CH80_STRSU
NCTC10237_01696	Membrane protein	A0A4V0EHI6_STRSU
pepO ERS132414_00735	Metalloendopeptidase (EC 3.4.24.-)	A0A0Z8F7P5_STRSU
ERS132437_01770 ERS132442_01526	Methylase	A0A0Z8LJZ5_STRSU
ERS132385_01163	Mevalonate kinase	A0A0Z8E5Z0_STRSU
EI999_01060	MFS transporter	A0A426TH87_STRSU
mmcQ ERS132400_01861	MmcQ protein	A0A0Z8I1F3_STRSU
ERS132531_02077	Multidrug ABC transporter ATPase (EC 3.6.3.-)	A0A0Z8YFT7_STRSU
A6M16_06865	Multidrug ABC transporter ATP-binding protein	A0A168Z2N3_STRSU
sdrE ERS132442_01460	Muramidase-released protein	A0A116N4W5_STRSU
sdrE ERS132427_00080	Muramidase-released protein	A0A0Z8GY32_STRSU
EJA00_05595	N-acetyltransferase domain-containing protein	A0A426T4P0_STRSU
ERS132427_00977	N-acetyltransferase GCN5	A0A116M203_STRSU
FAJ34_07750	NAD(P)H-dependent oxidoreductase	A0A4T2H7A2_STRSU
EI998_03255	NAD-dependent epimerase/dehydratase family protein	A0A426THA1_STRSU
BKM67_10405	NUDIX hydrolase	A0A2Z4PLY0_STRSU
ydhF ERS132372_00352	Oxidoreductase (EC 1.-.-.-)	A0A116JNT5_STRSU
ID09_01655	Pectin acetylesterase	A0A075SPA3_STRSU
EI998_05130	Penicillin-binding protein	A0A3R8REK2_STRSU
APQ97_05230	Peptidase	A0A0Z8T9N1_STRSU
XK26_06625	Peptidase	A0A0M9FGH9_STRSU
DP112_03040	Peptidyl-prolyl cis-trans isomerase (PPIase) (EC 5.2.1.8)	A0A345S0J7_STRSU
DP112_08855	Permease IIC component	A0A345S3L9_STRSU
ERS132416_01307	Phage head morphogenesis protein	A0A0Z8GF89_STRSU
ERS132355_00083	Phage infection protein	A0A0Z8CK66_STRSU
pinR ERS132452_00628	Phage integrase	A0A0Z8KEJ8_STRSU
ERS132399_01763	Phage minor structural protein	A0A0Z8GFY3_STRSU
DP112_09720	Phage tail protein	A0A345S426_STRSU
DP112_09710	Phage tail tape measure protein	A0A345S424_STRSU
EI998_04435	Phosphatidate cytidylyltransferase (EC 2.7.7.41)	A0A3R8S9Y7_STRSU
ERS132394_01414	Phosphatidylethanolamine-binding protein	A0A0Z8FEE4_STRSU
nrnA_1 NCTC10446_00087	Phosphoesterase (EC 3.1.-.-)	A0A4V0ESH4_STRSU
purC NCTC10446_01821	Phosphoribosylaminoimidazole-succinocarboxamide synthase (EC 6.3.2.6) (SAICAR synthetase)	A0A4V0EY81_STRSU
DP112_00235	Phosphoribosylformylglycinamidine synthase (EC 6.3.5.3)	A0A345RZ54_STRSU
FAJ39_08695	Polyprenyl synthetase family protein	A0A4T2GK09_STRSU
EI998_08030	Polysaccharide biosynthesis tyrosine autokinase (EC 2.7.10.2)	A0A426TC13_STRSU
SSGZ1_1116	Prephenate dehydrogenase	D5AIA8_STRGZ
ERS132431_00645	Probable hemoglobin and hemoglobin-haptoglobin-binding protein 3	A0A0Z8I9C4_STRSU
thiI DP112_05295	Probable tRNA sulfurtransferase (EC 2.8.1.4) (Sulfur carrier protein ThiS sulfurtransferase) (Thiamine biosynthesis protein ThiI) (tRNA 4-thiouridine synthase)	A0A345S1R3_STRSU
ddrA ERS132539_01554	Propanediol utilization:dioldehydratase reactivation	A0A0Z8P9W7_STRSU
ERS132399_01964 ERS132421_01774	Prophage maintenance system killer protein	A0A116S1Z3_STRSU
ERS132461_01945	Protease	A0A116NZT9_STRSU
recA EI998_07575	Protein RecA (Recombinase A)	A0A3R8RDB9_STRSU
secY SSUBM407_0089	Protein translocase subunit SecY	A0A0H3MX46_STRS4
SSUBM407_1173	Putative acetyltransferase	A0A0H3MW82_STRS4
ERS132502_00696	Putative alpha-1,2-mannosidase	A0A0Z8IZI9_STRSU
ERS132536_00259	Putative conjugal transfer protein	A0A0Z8JLJ9_STRSU
fruA SSUBM407_1067	Putative fructose-specific phosphotransferase system (PTS), IIABC component (EC 2.7.1.69)	A0A0H3MW05_STRS4
cps2J	Putative glycosyltransferase (Fragment)	A7LBT3_STRSU
SSUD12_2027	Putative L-ascorbate 6-phosphate lactonase	G7SER3_STRSU
ERS132452_01492	Putative membrane associated protein	A0A0Z8MDJ5_STRSU
dsg ERS132385_01881	Putative permease	A0A0Z8G0H7_STRSU
cps27K	Putative polymerase Wzy	T1QFU5_STRSU
ID09_02855	Recombinase	A0A075SHZ8_STRSU
ERS132442_01114	Replication initiation protein Rep	A0A0Z8KFF6_STRSU
tnpR_1 ERS132374_00163	Resolvase/integrase	A0A123SAR5_STRSU
rnh rnhB ERS132416_01414	Ribonuclease HII (RNase HII) (EC 3.1.26.4)	A0A0Z8GK76_STRSU
rnr DF184_07480	Ribonuclease R (RNase R) (EC 3.1.13.1)	A0A2S2F5Z8_STRSU
rnr FAJ35_01070	Ribonuclease R (RNase R) (EC 3.1.13.1)	A0A4T2GYW4_STRSU
yqeH EI220_02645	Ribosome biogenesis GTPase YqeH	A0A426GAI0_STRSU
FAJ35_08735	ROK family protein	A0A4T2GNL3_STRSU
ERS132440_00489	SAM-dependent methyltransferase	A0A0Z8IT60_STRSU
rlmA ERS132444_00236	SAM-dependent methyltransferase (EC 2.1.1.187)	A0A0Z8IYN2_STRSU
SSGZ1_1740	Serine acetyltransferase (EC 2.3.1.30)	D5AK31_STRGZ
ERS132374_00821	Serum opacity factor	A0A0Z8CCS6_STRSU
ERS132421_00426	Short-chain dehydrogenase (EC 1.-.-.-)	A0A0Z8F3A3_STRSU
CVO91_10995	Site-specific DNA-methyltransferase (adenine-specific) (EC 2.1.1.72)	A0A2I5KHT5_STRSU
sfaNIM	Site-specific DNA-methyltransferase (adenine-specific) (EC 2.1.1.72)	S5PZS7_STRSU
EJA00_11710	SpaA domain-containing protein (Fragment)	A0A3R8SA94_STRSU
ERS132385_00619	Sporadically distributed protein	A0A116KG54_STRSU
luxS SSGZ1_0373	S-ribosylhomocysteine lyase (EC 4.4.1.21) (AI-2 synthesis protein) (Autoinducer-2 production protein LuxS)	D5AG73_STRGZ
prtP ERS132393_00992	Subtilisin-like serine protease (EC 3.4.21.96)	A0A116KV54_STRSU
EI998_03000	Terminase small subunit	A0A3R8SJH0_STRSU
tetM	TetM	B0FTN9_STRSU
SSUD12_0150	Thioredoxin signature protein	G7SD86_STRSU
yqbO ERS132410_00759	TMP repeat-containing protein	A0A116L0D0_STRSU
SSU05_2039	Transcriptional regulator	A4VY16_STRSY
ID09_08345	Transcriptional regulator	A0A075SKV7_STRSU
EI998_04375	Transcriptional regulator CtsR	A0A426TFG4_STRSU
ctsR ERS132406_01228	Transcriptional regulator CtsR	A0A0Z8WXH1_STRSU
ERS132461_01033	Transposase IS116/IS110/IS902 family protein	A0A116NFG2_STRSU
EI220_11030 EJA00_01040	Trep_Strep domain-containing protein	A0A3R8MZG3_STRSU
tilS EI998_09700	tRNA(Ile)-lysidine synthase (EC 6.3.4.19) (tRNA(Ile)-2-lysyl-cytidine synthase) (tRNA(Ile)-lysidine synthetase)	A0A426TAD8_STRSU
tilS ERS132406_01515 ERS132441_01763	tRNA(Ile)-lysidine synthase (EC 6.3.4.19) (tRNA(Ile)-2-lysyl-cytidine synthase) (tRNA(Ile)-lysidine synthetase)	A0A0Z8MWY4_STRSU
tadA EI998_10090	tRNA-specific adenosine deaminase (EC 3.5.4.33)	A0A426T9X6_STRSU
DP112_02815	Trypsin	A0A345S0F5_STRSU
EI998_07780	TVP38/TMEM64 family membrane protein	A0A3R8S863_STRSU
hsdR_1 ERS132385_00540	Type I restriction enzyme R Protein (EC 3.1.21.3)	A0A116KEH8_STRSU
ERS132531_01224	Type I restriction-modification system specificity determinant	A0A123VPI3_STRSU
ERS132417_00103	Type III restriction-modification system, restriction endonuclease subunit	A0A0Z8EI94_STRSU
murF ERS132385_01519	UDP-N-acetylmuramoyl-tripeptide--D-alanyl-D-alanine ligase (EC 6.3.2.10) (D-alanyl-D-alanine-adding enzyme)	A0A0Z8F2T9_STRSU
ukp ERS132355_00086	Ukp protein	A0A0Z7YZN1_STRSU
SSU05_1457	Uncharacterized conserved protein	A4VWD4_STRSY
SSU05_1869	Uncharacterized protein	A4VXJ6_STRSY
ERS132426_02332	Uncharacterized protein	A0A0Z8KX88_STRSU
ID09_04310	Uncharacterized protein	A0A075SQJ9_STRSU
SSUD12_1559	Uncharacterized protein	G7SIA8_STRSU
A6M16_04555	Uncharacterized protein	A0A160JQ40_STRSU
CWI26_05355	Uncharacterized protein	A0A2I5KNM4_STRSU
E8L09_02170	Uncharacterized protein	A0A4T2H0V7_STRSU
EI220_07420	Uncharacterized protein	A0A3R8TB36_STRSU
EI998_07110	Uncharacterized protein	A0A3R8RDI2_STRSU
ERS132355_00329	Uncharacterized protein	A0A0Z7ZNQ1_STRSU
ERS132370_01080 ERS132431_01997	Uncharacterized protein	A0A0Z8KY06_STRSU
ERS132372_00306 ERS132462_00631	Uncharacterized protein	A0A0Z8B0Y9_STRSU
ERS132372_01534 ERS132399_01602	Uncharacterized protein	A0A0Z8G7T8_STRSU
ERS132374_01335	Uncharacterized protein	A0A0Z8DBN6_STRSU
ERS132392_00593	Uncharacterized protein	A0A0Z8DC54_STRSU
ERS132392_02287	Uncharacterized protein	A0A0Z8G6H8_STRSU
ERS132394_01046	Uncharacterized protein	A0A0Z8EIT9_STRSU
ERS132398_00175	Uncharacterized protein	A0A0Z8DU44_STRSU
ERS132399_02396	Uncharacterized protein	A0A0Z8HCE5_STRSU
ERS132406_00501	Uncharacterized protein	A0A123SWT6_STRSU
ERS132406_01763 ERS132444_00598	Uncharacterized protein	A0A0Z8H9W5_STRSU
ERS132411_00671 ERS132461_01564	Uncharacterized protein	A0A0Z8N2J1_STRSU
ERS132415_00609	Uncharacterized protein	A0A0Z8GUZ5_STRSU
ERS132415_01398	Uncharacterized protein	A0A0Z8GE16_STRSU
ERS132421_01272	Uncharacterized protein	A0A0Z8GFW0_STRSU
ERS132535_00474	Uncharacterized protein	A0A0Z8BPF9_STRSU
ERS132535_01791	Uncharacterized protein	A0A0Z8YB08_STRSU
ERS132539_00742	Uncharacterized protein	A0A116NT41_STRSU
ERS132539_01864	Uncharacterized protein	A0A0Z8PXH5_STRSU
FAJ35_00005	Uncharacterized protein	A0A4T2GXL2_STRSU
FAJ35_04055	Uncharacterized protein	A0A4T2GY03_STRSU
FAJ35_06960	Uncharacterized protein	A0A4T2GR11_STRSU
FH692_05450	Uncharacterized protein	A0A540UVM1_STRSU
FH692_10920	Uncharacterized protein	A0A540UNX5_STRSU
LI88_12565	Uncharacterized protein	A0A2K1SMP4_STRSU
	Uncharacterized protein	C8ZJP8_STRSU
E8L09_10635	Uncharacterized protein (Fragment)	A0A4T2GQ70_STRSU
LI88_12465	Uncharacterized protein (Fragment)	A0A2K1SQ14_STRSU
SSU05_1991	Uncharacterized protein conserved in bacteria	A4VXW8_STRSY
A7J08_06590	Uracil-DNA glycosylase	A0A3Q8C1E7_STRSU
ERS132531_01551	Virulence-associated protein E	A0A0Z8X7G1_STRSU
FH692_10615	YfhO family protein	A0A540UPG0_STRSU
SSGZ1_0294	Zinc-containing alcohol dehydrogenase	D5AFZ4_STRGZ
