# Supplementary material for: Peptidomics Analysis of Virulent Peptides Involved in Streptococcus suis Pathogenesis
Source: Animals (Basel). 2021 Aug 24;11(9):2480. doi: 10.3390/ani11092480 (PMC8468194; doi:10.3390/ani11092480)
Supplement: Supplementary file 1 [file animals-11-02480-s001.zip › Supplementary Table S6. The list of peptides of SS27.xlsx]

## Sheet: SS27
Gene names	Protein names	Entry name
A6M16_03170	2-dehydropantoate 2-reductase (EC 1.1.1.169) (Ketopantoate reductase)	A0A161JCF5_STRSU
rpsP SSUBM407_1091	30S ribosomal protein S16	A0A0H3MVG4_STRS4
rpsD ERS132440_00159	30S ribosomal protein S4	A0A116M9R4_STRSU
SR187_2495	3-hydroxy-3-methylglutaryl coenzyme A reductase (HMG-CoA reductase) (EC 1.1.1.88)	A0A2Z5U2K6_9STRE
leuB E8L09_05935	3-isopropylmalate dehydrogenase (EC 1.1.1.85) (3-IPM-DH) (Beta-IPM dehydrogenase) (IMDH)	A0A4T2GXR2_STRSU
SSU05_1803	3-oxoacyl-[acyl-carrier-protein] reductase (EC 1.1.1.100)	A4VXD0_STRSY
rpmH SSUD12_1983	50S ribosomal protein L34	G7SEM1_STRSU
typA bipA FAJ39_05030	50S ribosomal subunit assembly factor BipA (EC 3.6.5.-) (GTP-binding protein BipA)	A0A4T2GNU4_STRSU
lacG SR187_4975	6-phospho-beta-galactosidase (EC 3.2.1.85) (Beta-D-phosphogalactoside galactohydrolase) (PGALase) (P-beta-Gal) (PBG)	A0A2Z5U3J9_9STRE
FH692_01595	AAA family ATPase	A0A540UYE2_STRSU
NCTC10446_02065	ABC transporter ATPase	A0A4V0EYK9_STRSU
SR187_4290	ABC transporter ATP-binding protein	A0A2Z5TM80_9STRE
ID09_01460	ABC transporter ATP-binding protein	A0A075SEQ3_STRSU
EI998_03900	ABC transporter ATP-binding protein	A0A426TGA1_STRSU
yheS_2 yheS_3 ERS132457_01044 ERS132458_01219	ABC transporter ATP-binding protein	A0A123U1G5_STRSU
macB_1 ERS132431_00648	ABC transporter ATP-binding protein (EC 3.6.3.-)	A0A0Z8I9B3_STRSU
ERS132502_00945	ABC transporter binding protein	A0A0Z8R221_STRSU
SR187_6095	ABC transporter permease	A0A2Z5TRF8_9STRE
CWI26_01445	ABC transporter permease	A0A2I5KLP9_STRSU
DF184_05600 GLP18_00395	ABC transporter permease (ABC transporter permease subunit)	A0A2S2F4Y9_STRSU
ERS132393_00005	Abortive infection protein	A0A0Z8CGL1_STRSU
secY_1 secY2 ERS132461_00148	Accessory Sec system protein translocase subunit SecY2	A0A0Z8JRH2_STRSU
add ERS132385_01447	Adenosine deaminase (EC 3.5.4.4) (Adenosine aminohydrolase)	A0A123SYB4_STRSU
FAJ36_07280	Alpha-dextrin endo-1,6-alpha-glucosidase (EC 3.2.1.41) (Pullulan 6-glucanohydrolase)	A0A4T2GZX4_STRSU
FAJ39_05960	Amino acid ABC transporter permease	A0A4V4RXC5_STRSU
SSGZ1_0802	Aminotransferase, class I and II	D5AHE4_STRGZ
argS EI998_07520	Arginine--tRNA ligase (EC 6.1.1.19) (Arginyl-tRNA synthetase) (ArgRS)	A0A426TCW5_STRSU
atpF CWI26_07590	ATP synthase subunit b (ATP synthase F(0) sector subunit b) (ATPase subunit I) (F-type ATPase subunit b) (F-ATPase subunit b)	A0A2I5KPQ1_STRSU
clpE ERS132457_01270 ERS132458_01390	ATPases with chaperone activity, ATP-binding subunit	A0A0Z8LGC1_STRSU
FH692_03785	ATP-binding cassette domain-containing protein	A0A540UXB7_STRSU
E8L09_05790	ATP-dependent Clp protease ATP-binding subunit	A0A4T2GX83_STRSU
pbpE ERS132444_00493	Beta-lactamase	A0A0Z8J9Z3_STRSU
glmU DF184_03035 ERS132452_00089 ERS132535_01055	Bifunctional protein GlmU [Includes: UDP-N-acetylglucosamine pyrophosphorylase (EC 2.7.7.23) (N-acetylglucosamine-1-phosphate uridyltransferase); Glucosamine-1-phosphate N-acetyltransferase (EC 2.3.1.157)]	A0A123VR14_STRSU
XK26_03135	Biotin carboxyl carrier protein of acetyl-CoA carboxylase	A0A0N0DNW7_STRSU
lptB_1 lptB_3 ERS132426_02231 ERS132539_00411	Branched-chain amino acid ABC transporter ATPase (EC 3.6.3.-)	A0A0Z8MX38_STRSU
arcC EI998_02165	Carbamate kinase	A0A3R8XTT5_STRSU
EI998_02025	Carbohydrate ABC transporter permease	A0A3R8XTS9_STRSU
EI998_02820	Carbohydrate ABC transporter substrate-binding protein	A0A3R8XTI7_STRSU
ERS132426_00148	Carbohydrate-binding family V/XII	A0A0Z8H3K7_STRSU
ERS132431_00680	Carbonic anhydrase (EC 4.2.1.-) (EC 4.2.1.1)	A0A116M769_STRSU
A6M16_01415	Cell division protein FtsK	A0A160JNU1_STRSU
SR187_0225	CHAP domain-containing protein	A0A2Z5TTD8_9STRE
XK26_09140	Copper-exporting P-type ATPase (EC 7.2.2.8) (Copper-exporting P-type ATPase A) (Cu(+)-exporting ATPase) (Fragment)	A0A0M9FEG5_STRSU
wcaJ ERS132441_00327	Cps2E	A0A0Z8K2Y0_STRSU
FAJ40_00260	Crp/Fnr family transcriptional regulator	A0A4T2HFZ2_STRSU
DP112_02400	Cytosine-specific methyltransferase (EC 2.1.1.37)	A0A345S076_STRSU
EI998_08715	DAK2 domain-containing protein	A0A426TBM7_STRSU
FAJ40_08550	DEAD/DEAH box helicase	A0A4T2HA58_STRSU
FAJ36_04200	DegV family protein	A0A4V6U7D5_STRSU
	Deleted.	A0A2I5N3T7_STRSU
	Deleted.	A0A2I5N3H9_STRSU
	Deleted.	A0A2I5N3I6_STRSU
	Deleted.	A0A2I5N2M1_STRSU
	Deleted.	A0A2I5N7B5_STRSU
	Dihydrofolate reductase (EC 1.5.1.3)	S5PXA6_STASC
pyrC EI999_00775	Dihydroorotase (DHOase) (EC 3.5.2.3)	A0A3R8SBJ1_STRSU
pyrDA pyrD ERS132441_01402	Dihydroorotate dehydrogenase (DHOD) (DHODase) (DHOdehase) (EC 1.3.-.-)	A0A0Z8JG88_STRSU
pyrK SR187_4500	Dihydroorotate dehydrogenase B (NAD(+)), electron transfer subunit (Dihydroorotate oxidase B, electron transfer subunit)	A0A2Z5U3C5_9STRE
pepV E8L09_01930	Dipeptidase PepV (EC 3.4.13.-)	A0A4T2H1X2_STRSU
EI999_06925	DNA adenine methylase	A0A426TAL4_STRSU
L ERS132385_01051	DNA polymerase bacteriophage-type (EC 2.7.7.7)	A0A123SSN8_STRSU
recN FAJ39_04885	DNA repair protein RecN (Recombination protein N)	A0A4T2GPG7_STRSU
parC ERS132539_01980	DNA topoisomerase 4 subunit A (EC 5.6.2.2) (Topoisomerase IV subunit A)	A0A0Z8Q828_STRSU
NCTC10237_00983	DNA-binding protein	A0A4V0E2L4_STRSU
ERS132535_01798	Domain of uncharacterized function (DUF1911)	A0A0Z8YBF3_STRSU
cps32P	dTDP-4-dehydrorhamnose reductase (EC 1.1.1.133)	M1VRL3_STRSU
EI219_02120	DUF2806 domain-containing protein	A0A426G8Y0_STRSU
EI998_09840	DUF4430 domain-containing protein	A0A426TA77_STRSU
DP112_00880	DUF4479 domain-containing protein	A0A345RZG5_STRSU
EI998_10095	DUF4479 domain-containing protein	A0A426T9C2_STRSU
lepA SR187_5185	Elongation factor 4 (EF-4) (EC 3.6.5.n1) (Ribosomal back-translocase LepA)	A0A2Z5TQH2_9STRE
tufA tuf SSUBM407_0538	Elongation factor Tu (EF-Tu)	A0A0H3MUB0_STRS4
ERS132461_02104	Endo-alpha-N-acetylgalactosaminidase (EC 3.2.1.97)	A0A116P2I9_STRSU
mltG SSUD12_1693	Endolytic murein transglycosylase (EC 4.2.2.-) (Peptidoglycan polymerization terminase)	G7SGA5_STRSU
xseA SSGZ1_1487	Exodeoxyribonuclease 7 large subunit (EC 3.1.11.6) (Exodeoxyribonuclease VII large subunit) (Exonuclease VII large subunit)	D5AJC8_STRGZ
epsH ERS132416_01477	Exopolysaccharide biosynthesis protein, acetyltransferase	A0A116LN66_STRSU
SSGZ1_1580	FAD:protein FMN transferase (EC 2.7.1.180) (Flavin transferase)	D5AJM1_STRGZ
LI88_02510	Ferrous iron transporter B	A0A2K1T1K9_STRSU
ERS132427_01600	Fibrinogen-binding protein	A0A123THY1_STRSU
mutM fpg EI220_04280	Formamidopyrimidine-DNA glycosylase (Fapy-DNA glycosylase) (EC 3.2.2.23) (DNA-(apurinic or apyrimidinic site) lyase MutM) (AP lyase MutM) (EC 4.2.99.18)	A0A426G9Q3_STRSU
galT FH692_07935	Galactose-1-phosphate uridylyltransferase (Gal-1-P uridylyltransferase) (EC 2.7.7.12) (UDP-glucose--hexose-1-phosphate uridylyltransferase)	A0A540UUN3_STRSU
lacA SSGZ1_0923	Galactose-6-phosphate isomerase subunit LacA (EC 5.3.1.26)	D5AHR5_STRGZ
fps ERS132426_01667	Geranyltranstransferase (EC 2.5.1.10)	A0A0Z8J1B7_STRSU
ERS132427_02025	Glutamate--cysteine ligase (EC 6.3.2.2)	A0A116MAQ0_STRSU
glnA DP112_00950	Glutamine synthetase I alpha	A0A345RZH9_STRSU
glmS ERS132539_01253	Glutamine--fructose-6-phosphate aminotransferase [isomerizing] (EC 2.6.1.16) (D-fructose-6-phosphate amidotransferase) (GFAT) (Glucosamine-6-phosphate synthase) (Hexosephosphate aminotransferase) (L-glutamine--D-fructose-6-phosphate amidotransferase)	A0A116P1G4_STRSU
glyS ERS132444_01304	Glycine--tRNA ligase beta subunit (EC 6.1.1.14) (Glycyl-tRNA synthetase beta subunit) (GlyRS)	A0A0Z8KT58_STRSU
FAJ34_00080	Glycosyl transferase family 8	A0A4V4RYW6_STRSU
ERS132426_02215	Gp34	A0A0Z8KH62_STRSU
A7J08_01105	GRAM_POS_ANCHORING domain-containing protein	A0A3S6JAI5_STRSU
CWI26_04825	GRAM_POS_ANCHORING domain-containing protein	A0A2I5KNC5_STRSU
ltrA_3 ERS132461_01949	Group II intron reverse transcriptase maturase	A0A0Z8XFY6_STRSU
ERS132444_01822	GTP cyclohydrolase 1 type 2 homolog	A0A0Z8C4G2_STRSU
era FH693_00770	GTPase Era	A0A540UBR6_STRSU
gmk SSU05_0422	Guanylate kinase (EC 2.7.4.8) (GMP kinase)	A4VTF0_STRSY
EI998_02835	HAD family hydrolase	A0A426TGZ3_STRSU
DP112_07540	Histidine kinase (EC 2.7.13.3)	A0A345S2X9_STRSU
SR187_5350	Homoserine dehydrogenase (EC 1.1.1.3)	A0A2Z5U3S5_9STRE
ptsK hprK SSUBM407_1496	HPr kinase/phosphorylase (HPrK/P) (EC 2.7.11.-) (EC 2.7.4.-) (HPr(Ser) kinase/phosphorylase)	A0A0H3MWI9_STRS4
SR187_5760	Hydoxymethytransferase	A0A2Z5TN94_9STRE
SSUD12_0878	Inorganic diphosphatase (EC 3.6.1.1)	G7SH18_STRSU
cpsU YS210-orf21 YS494-orf21	Integral membrane protein	A0A1C9IH03_STRSU
ERS132392_01721	Integrase family protein	A0A0Z8F754_STRSU
FH693_02295	Iron-containing alcohol dehydrogenase family protein	A0A540UCK7_STRSU
FAJ34_10790	ISL3 family transposase	A0A4T2GYW9_STRSU
rutB ERS132444_01360	Isochorismatase hydrolase (EC 3.5.1.-)	A0A116QBI4_STRSU
ERS132551_00558	Kinase related to dihydroxyacetone kinase	A0A116PW74_STRSU
drrA_1 drrA ERS132411_01123 ERS132461_01050	Lantibiotic ABC transporter ATP-binding protein (EC 3.6.3.-)	A0A0Z8M1R6_STRSU
ERS132440_00791	Lantibiotic efflux protein	A0A116MHH0_STRSU
ERS132441_00967	Lantibiotic efflux protein	A0A116N9N9_STRSU
E8L09_07425	LPXTG cell wall anchor domain-containing protein	A0A4V4RXG1_STRSU
EJA00_07125	LPXTG cell wall anchor domain-containing protein	A0A3R8R212_STRSU
ERS132392_02280	LPXTG cell wall surface protein	A0A116LHH8_STRSU
sasG ERS132411_01321	LPXTG cell wall surface protein	A0A116LKV0_STRSU
ERS132440_00272	LPXTG-motif cell wall anchor domain-containing protein	A0A0Z8ILF6_STRSU
SR187_5135	Lysozyme family protein	A0A2Z5TQF6_9STRE
A6M16_04920	LysR family transcriptional regulator	A0A168YWM4_STRSU
yvyI ERS132551_00379	Mannose-6-phosphate isomerase (EC 5.3.1.8)	A0A116PPR3_STRSU
EI998_07985	MATE family efflux transporter	A0A3R8RB59_STRSU
EJA00_00850	Matrix-binding protein EbhB	A0A3R8S5J3_STRSU
ERS132399_00875	Membrane protein	A0A116L5R4_STRSU
ERS132400_01759	Membrane protein	A0A0Z8HX77_STRSU
ERS132402_01105	Membrane protein	A0A0Z8G1C5_STRSU
ERS132462_01458	Membrane protein	A0A0Z8CH80_STRSU
26_2 ERS132414_02393	Minor tail protein Gp26	A0A123TE63_STRSU
A6M16_06865	Multidrug ABC transporter ATP-binding protein	A0A168Z2N3_STRSU
SR187_3205	N-acetyltransferase	A0A2Z5TLL5_9STRE
SR187_8045	N-acetyltransferase	A0A2Z5TXP0_9STRE
CWI26_02135	N-acetyltransferase	A0A2I5KLZ8_STRSU
FAJ34_07750	NAD(P)H-dependent oxidoreductase	A0A4T2H7A2_STRSU
BKM67_10405	NUDIX hydrolase	A0A2Z4PLY0_STRSU
ydhF ERS132372_00352	Oxidoreductase (EC 1.-.-.-)	A0A116JNT5_STRSU
EI998_09635	PDZ domain-containing protein	A0A3R8XNY7_STRSU
ndoA ERS132417_00508	PemK-like protein (EC 3.1.-.-)	A0A0Z8FGS5_STRSU
SR187_8575	Penicillin-binding protein 1A	A0A2Z5U5C6_9STRE
APQ97_05230	Peptidase	A0A0Z8T9N1_STRSU
A6M16_10390	Peptidase M16	A0A160JSM2_STRSU
FAJ39_09200	Permease	A0A4T2GJ67_STRSU
pinR ERS132452_00628	Phage integrase	A0A0Z8KEJ8_STRSU
ERS132539_01880	Phage protein	A0A0Z8PYA1_STRSU
SSGZ1_0380	Phosphatase 2C-like-protein	D5AG80_STRGZ
EI998_04435	Phosphatidate cytidylyltransferase (EC 2.7.7.41)	A0A3R8S9Y7_STRSU
FAJ34_05960	Phosphomevalonate kinase (EC 2.7.4.2)	A0A4T2H837_STRSU
purC NCTC10446_01821	Phosphoribosylaminoimidazole-succinocarboxamide synthase (EC 6.3.2.6) (SAICAR synthetase)	A0A4V0EY81_STRSU
EI998_08030	Polysaccharide biosynthesis tyrosine autokinase (EC 2.7.10.2)	A0A426TC13_STRSU
ERS132441_00258	Prophage LambdaSa04, tail protein	A0A116MR79_STRSU
recA EI998_07575	Protein RecA (Recombinase A)	A0A3R8RDB9_STRSU
EI998_08595	PTS beta-glucoside transporter subunit IIBCA	A0A426TBI5_STRSU
FAJ39_05110	PTS system mannose/fructose/sorbose family transporter subunit IID	A0A4T2GMT6_STRSU
cah_2 ERS132416_02140	Putative acetyl xylan esterase (EC 3.1.1.41)	A0A0Z8HGK2_STRSU
SSUBM407_1173	Putative acetyltransferase	A0A0H3MW82_STRS4
ssp5_2 ERS132385_01410	Putative cell surface protein	A0A0Z8ESV9_STRSU
ERS132536_00259	Putative conjugal transfer protein	A0A0Z8JLJ9_STRSU
SSUBM407_0147	Putative endopeptidase	A0A0H3MT56_STRS4
	Putative lysin	A1EAB6_9CAUD
ERS132452_01492	Putative membrane associated protein	A0A0Z8MDJ5_STRSU
SSUBM407_0687	Putative sulfatase	A0A0H3MUD9_STRS4
ERS132370_00640 ERS132440_01742 ERS132551_00977	Putative transcriptional regulator, XRE family protein	A0A0Z8SAV3_STRSU
ERS132441_00878	Putative transcriptional regulator, XRE family protein	A0A0Z8K7K6_STRSU
spx ERS132370_02012	Regulatory protein Spx	A0A0Z8N0P3_STRSU
FAJ35_02025	Replication protein RepA	A0A4T2GVB5_STRSU
tarI SSUD12_1359	Ribitol-5-phosphate cytidylyltransferase (EC 2.7.7.40)	G7SG25_STRSU
rnmV SSUD12_1981	Ribonuclease M5 (EC 3.1.26.8) (RNase M5) (Ribosomal RNA terminal maturase M5)	G7SEL9_STRSU
rnr ERS132462_00935	Ribonuclease R (RNase R) (EC 3.1.13.1)	A0A116JYB8_STRSU
rnr FAJ35_01070	Ribonuclease R (RNase R) (EC 3.1.13.1)	A0A4T2GYW4_STRSU
rsmI ERS132414_00229	Ribosomal RNA small subunit methyltransferase I (EC 2.1.1.198) (16S rRNA 2'-O-ribose C1402 methyltransferase) (rRNA (cytidine-2'-O-)-methyltransferase RsmI)	A0A0Z8ECJ3_STRSU
ERS132411_00149	RmuC family protein	A0A0Z8DWI5_STRSU
SR187_7755	RNA helicase	A0A2Z5TSQ0_9STRE
SR187_7715	RNA methyltransferase	A0A2Z5TPJ7_9STRE
FAJ39_07350	SDR family oxidoreductase	A0A4T2GNM4_STRSU
ERS132374_00821	Serum opacity factor	A0A0Z8CCS6_STRSU
ERS132421_00426	Short-chain dehydrogenase (EC 1.-.-.-)	A0A0Z8F3A3_STRSU
FAJ40_10555	Site-specific integrase	A0A4T2H865_STRSU
ERS132452_01034	SNF2 family protein	A0A0Z8QAB6_STRSU
ERS132385_00619	Sporadically distributed protein	A0A116KG54_STRSU
luxS SR187_1975	S-ribosylhomocysteine lyase (EC 4.4.1.21) (AI-2 synthesis protein) (Autoinducer-2 production protein LuxS)	A0A2Z5TKX9_9STRE
ID09_05130	Sugar ABC transporter permease	A0A075SI00_STRSU
EI998_03425	Sugar-phosphatase (EC 3.1.3.23)	A0A3R8R9K8_STRSU
ERS132539_01597	Surface antigen	A0A0Z8PD01_STRSU
EI998_09225	Tagatose-6-phosphate kinase (EC 2.7.1.144)	A0A3R8S7B9_STRSU
tetM	TetM	B0FTN9_STRSU
yqbO ERS132410_00759	TMP repeat-containing protein	A0A116L0D0_STRSU
SSUD12_1396	Transcriptional regulator	G7SG58_STRSU
EI998_04375	Transcriptional regulator CtsR	A0A426TFG4_STRSU
ctsR ERS132406_01228	Transcriptional regulator CtsR	A0A0Z8WXH1_STRSU
E8L09_08590	Transporter substrate-binding domain-containing protein	A0A4T2GTP1_STRSU
tnpC	Transposase C	S5PTK6_STASC
gcp tsaD ERS132400_00293	tRNA N6-adenosine threonylcarbamoyltransferase (EC 2.3.1.234) (N6-L-threonylcarbamoyladenine synthase) (t(6)A synthase) (t(6)A37 threonylcarbamoyladenosine biosynthesis protein TsaD) (tRNA threonylcarbamoyladenosine biosynthesis protein TsaD)	A0A0Z8E9Z1_STRSU
mnmG gidA FAJ36_08195	tRNA uridine 5-carboxymethylaminomethyl modification enzyme MnmG (Glucose-inhibited division protein A)	A0A4T2GZ25_STRSU
EI998_07780	TVP38/TMEM64 family membrane protein	A0A3R8S863_STRSU
hsdS_3 ERS132398_01602	Type I restriction-modification system S protein	A0A0Z8GVR5_STRSU
essC E8M06_09965	Type VII secretion protein EssC	A0A4P7WQR7_STRSU
xerS ERS132427_00185	Tyrosine recombinase XerS	A0A0Z8H1U2_STRSU
glf_2 ERS132535_01005	UDP-galactopyranose mutase (EC 5.4.99.9)	A0A116PWM3_STRSU
cps26V	UDP-glucose 6-dehydrogenase (EC 1.1.1.22)	M1VRH6_STRSU
murE ERS132385_00712	UDP-N-acetylmuramoyl-L-alanyl-D-glutamate--L-lysine ligase (EC 6.3.2.7) (L-lysine-adding enzyme) (UDP-MurNAc-L-Ala-D-Glu:L-Lys ligase) (UDP-MurNAc-tripeptide synthetase) (UDP-N-acetylmuramyl-tripeptide synthetase)	A0A0Z8D9H8_STRSU
SSU05_1869	Uncharacterized protein	A4VXJ6_STRSY
	Uncharacterized protein	A1EAE4_9CAUD
phi5218_0034	Uncharacterized protein	M1PRY2_9CAUD
SR187_7470	Uncharacterized protein	A0A2Z5TPT1_9STRE
SR187_8770	Uncharacterized protein	A0A2Z5TQR9_9STRE
SR187_9125	Uncharacterized protein	A0A2Z5TQZ4_9STRE
SSU05_0461	Uncharacterized protein	A4VTI8_STRSY
ID09_09120	Uncharacterized protein	A0A075SFQ5_STRSU
ID09_09130	Uncharacterized protein	A0A075SIP0_STRSU
SSUD12_0223	Uncharacterized protein	G7SF03_STRSU
A7J08_04530	Uncharacterized protein	A0A3S6K2T4_STRSU
APQ97_06490	Uncharacterized protein	A0A126UMG5_STRSU
CVO91_05710	Uncharacterized protein	A0A2I5KF50_STRSU
DP112_02390	Uncharacterized protein	A0A345S074_STRSU
E8L09_02980	Uncharacterized protein	A0A4T2H003_STRSU
EI219_05415	Uncharacterized protein	A0A3R8M0Z9_STRSU
EI220_07420	Uncharacterized protein	A0A3R8TB36_STRSU
EI998_08805	Uncharacterized protein	A0A426TBE4_STRSU
EI999_04240	Uncharacterized protein	A0A3R8R7H7_STRSU
ERS132372_00306 ERS132462_00631	Uncharacterized protein	A0A0Z8B0Y9_STRSU
ERS132374_01335	Uncharacterized protein	A0A0Z8DBN6_STRSU
ERS132392_00593	Uncharacterized protein	A0A0Z8DC54_STRSU
ERS132392_02287	Uncharacterized protein	A0A0Z8G6H8_STRSU
ERS132406_01104	Uncharacterized protein	A0A0Z8W9Y9_STRSU
ERS132426_01149	Uncharacterized protein	A0A123U121_STRSU
ERS132457_01240 ERS132458_01360	Uncharacterized protein	A0A0Z8LET4_STRSU
FAJ39_08080	Uncharacterized protein	A0A4T2GIW7_STRSU
FH691_06340	Uncharacterized protein	A0A540ULR4_STRSU
cpsN YS121.seq-orf00014 YS140.seq-orf00014 YS57.seq-orf00014	Uncharacterized protein	A0A0F6UWJ8_STRSU
	Uncharacterized protein	A0A2I7ZEX3_STRSU
	Uncharacterized protein	A0A288Q6T2_STRSU
SSU05_1991	Uncharacterized protein conserved in bacteria	A4VXW8_STRSY
ERS132454_00037	Uncharacterized protein conserved in bacteria	A0A0Z8J7X8_STRSU
uppP SR187_8540	Undecaprenyl-diphosphatase (EC 3.6.1.27) (Bacitracin resistance protein) (Undecaprenyl pyrophosphate phosphatase)	A0A2Z5U0U8_9STRE
upp SR187_3120	Uracil phosphoribosyltransferase (EC 2.4.2.9) (UMP pyrophosphorylase) (UPRTase)	A0A2Z5U311_9STRE
vat EI993_06525	Vat family streptogramin A O-acetyltransferase	A0A3R8SEC2_STRSU
FH688_04275 FH691_07250	Virulence RhuM family protein	A0A540UJY8_STRSU
FH692_10615	YfhO family protein	A0A540UPG0_STRSU
EI219_06300	YSIRK-type signal peptide-containing protein	A0A3R8P074_STRSU
EI999_10010	YSIRK-type signal peptide-containing protein	A0A3R8T4F4_STRSU
